# Supplementary material for: 2-(4-Fluoro­phen­yl)-5,6-methyl­enedi­oxy-3-phenyl­sulfinyl-1-benzofuran monohydrate
Source: Acta Crystallogr Sect E Struct Rep Online. 2012 Jan 14;68(Pt 2):o375. doi: 10.1107/S160053681105553X (PMC3275053; doi:10.1107/S160053681105553X)
Supplement: Supplementary file 1 [file e-68-0o375-sup1.cif]

##############################################################################
#                                                                            #
# This CIF contains the data in a paper accepted for publication in          #
# Acta Crystallographica Section E. It conforms to the requirements of       #
# Notes for Authors for Acta Crystallographica Section E, and has been       #
# peer reviewed under the auspices of the IUCr Commission on Journals.       #
#                                                                            #
# Full details of the Crystallographic Information File format               #
# are given in the paper "The Crystallographic Information File (CIF):       #
# a New Standard Archive File for Crystallography" by S. R. Hall, F. H.      #
# Allen and I. D. Brown [Acta Cryst. (1991), A47, 655-685].                  #
#                                                                            #
# The current version of the core CIF dictionary is obtainable from          #
# ftp://ftp.iucr.org/pub/cif_core.dic.                                       #
#                                                                            #
# Software is freely available for graphical display of the structure(s)     #
# in this CIF. For information consult the CIF software page                 #
# http://www.iucr.org/resources/cif/software.                                #
#                                                                            #
# This file may be used for bona fide research purposes within the           #
# scientific community so long as proper attribution is given to the journal # 
# article from which it was obtained.                                        #
#                                                                            #
##############################################################################
data_I
_audit_creation_method     'form.cif (version 2.0)'
_chemical_name_systematic
;
2-(4-Fluorophenyl)-5,6-methylenedioxy-3-phenylsulfinyl-1-benzofuran
monohydrate
;
_chemical_name_common     ?
_chemical_formula_moiety     'C21 H13 F O4 S, H2 O'
_chemical_formula_sum     'C21 H15 F O5 S'
_chemical_formula_iupac     'C21 H13 F O4 S, H2 O'
_chemical_formula_weight     398.39
_chemical_melting_point     ?
_symmetry_cell_setting     monoclinic
_symmetry_space_group_name_H-M     'P 21/c'
_symmetry_space_group_name_Hall     '-P 2ybc'
loop_
    _symmetry_equiv_pos_as_xyz
    'x, y, z'
    '-x, y+1/2, -z+1/2'
    '-x, -y, -z'
    'x, -y-1/2, z-1/2'
_cell_length_a     8.2485(2)
_cell_length_b     33.5624(9)
_cell_length_c     6.1854(2)
_cell_angle_alpha     90.00
_cell_angle_beta     93.001(2)
_cell_angle_gamma     90.00
_cell_volume     1710.01(8)
_cell_formula_units_Z     4
_cell_measurement_reflns_used     4953
_cell_measurement_theta_min     2.43
_cell_measurement_theta_max     28.26
_cell_measurement_temperature     173(2)
_exptl_crystal_description     'block'
_exptl_crystal_colour     'colourless'
_exptl_crystal_size_max     0.39
_exptl_crystal_size_mid     0.16
_exptl_crystal_size_min     0.11
_exptl_crystal_density_diffrn     1.547
_exptl_crystal_density_meas     ?
_exptl_crystal_density_method     'not measured'
_exptl_crystal_F_000     824
_exptl_absorpt_coefficient_mu     0.233
_exptl_absorpt_correction_type     multi-scan
_exptl_absorpt_process_details     '(SADABS; Bruker, 2009)'
_exptl_absorpt_correction_T_min     0.9148
_exptl_absorpt_correction_T_max     0.9746
_exptl_special_details
;
;
_diffrn_ambient_temperature     173(2)
_diffrn_radiation_type     MoK\a
_diffrn_radiation_wavelength     0.71073
_diffrn_radiation_source     'rotating anode'
_diffrn_radiation_monochromator     'graphite multilayer'
_diffrn_measurement_device_type     'Bruker SMART APEXII CCD'
_diffrn_measurement_method     '\f and \w scans'
_diffrn_detector_area_resol_mean     10.0
_diffrn_reflns_number     16270
_diffrn_reflns_av_R_equivalents     0.0363
_diffrn_reflns_av_sigmaI/netI     0.0360
_diffrn_reflns_theta_min     1.21
_diffrn_reflns_theta_max     27.59
_diffrn_reflns_theta_full     27.59
_diffrn_measured_fraction_theta_max     0.999
_diffrn_measured_fraction_theta_full     0.999
_diffrn_reflns_limit_h_min     -10
_diffrn_reflns_limit_h_max     9
_diffrn_reflns_limit_k_min     -43
_diffrn_reflns_limit_k_max     35
_diffrn_reflns_limit_l_min     -8
_diffrn_reflns_limit_l_max     7
_diffrn_standards_number     0
_diffrn_standards_interval_count     ?
_diffrn_standards_interval_time     ?
_diffrn_standards_decay_%     ?
_refine_special_details
;
Refinement of <i>F</i>^2^ against ALL reflections. The weighted <i>R</i>-factor
<i>wR</i> and goodness of fit <i>S</i> are based on <i>F</i>^2^, conventional
<i>R</i>-factors <i>R</i> are based on <i>F</i>, with <i>F</i> set to zero for
negative <i>F</i>^2^. The threshold expression of <i>F</i>^2^ >
\s(<i>F</i>^2^) is used only for calculating <i>R</i>-factors(gt) <i>etc</i>.
and is not relevant to the choice of reflections for refinement.
<i>R</i>-factors based on <i>F</i>^2^ are statistically about twice as large
as those based on <i>F</i>, and <i>R</i>- factors based on ALL data will be
even larger.
;
_reflns_number_total     3947
_reflns_number_gt     3235
_reflns_threshold_expression     I>2\s(I)
_refine_ls_structure_factor_coef     Fsqd
_refine_ls_matrix_type     full
_refine_ls_R_factor_all     0.0589
_refine_ls_R_factor_gt     0.0477
_refine_ls_wR_factor_gt     0.1134
_refine_ls_wR_factor_ref     0.1199
_refine_ls_goodness_of_fit_ref     1.023
_refine_ls_restrained_S_all     1.023
_refine_ls_number_reflns     3947
_refine_ls_number_parameters     261
_refine_ls_number_restraints     0
_refine_ls_hydrogen_treatment     mixed
_refine_ls_weighting_scheme     calc
_refine_ls_weighting_details
         'calc w=1/[\s^2^(Fo^2^)+(0.0512P)^2^+1.6272P] where P=(Fo^2^+2Fc^2^)/3'
_atom_sites_solution_hydrogens     difmap
_atom_sites_solution_primary     direct
_atom_sites_solution_secondary     difmap
_refine_ls_shift/su_max     0.000
_refine_ls_shift/su_mean     0.000
_refine_diff_density_max     0.940
_refine_diff_density_min     -0.608
_refine_ls_extinction_method     none
_refine_ls_extinction_coef     ?
loop_
    _atom_type_symbol
    _atom_type_description
    _atom_type_scat_dispersion_real
    _atom_type_scat_dispersion_imag
    _atom_type_scat_source
    'C' 'C' 0.0033 0.0016
                         'International Tables Vol C Tables 4.2.6.8 and 6.1.1.4'
    'H' 'H' 0.0000 0.0000
                         'International Tables Vol C Tables 4.2.6.8 and 6.1.1.4'
    'S' 'S' 0.1246 0.1234
                         'International Tables Vol C Tables 4.2.6.8 and 6.1.1.4'
    'O' 'O' 0.0106 0.0060
                         'International Tables Vol C Tables 4.2.6.8 and 6.1.1.4'
    'F' 'F' 0.0171 0.0103
                         'International Tables Vol C Tables 4.2.6.8 and 6.1.1.4'
_computing_data_collection     '<i>APEX2</i> (Bruker, 2009)'
_computing_cell_refinement     '<i>SAINT</i> (Bruker, 2009)'
_computing_data_reduction     '<i>SAINT</i> (Bruker, 2009)'
_computing_structure_solution     '<i>SHELXS97</i> (Sheldrick, 2008)'
_computing_structure_refinement     '<i>SHELXL97</i> (Sheldrick, 2008)'
_computing_molecular_graphics
        '<i>ORTEP-3</i> (Farrugia, 1997) and <i>DIAMOND</i> (Brandenburg, 1998)'
_computing_publication_material     '<i>SHELXL97</i> (Sheldrick, 2008)'
loop_
    _atom_site_type_symbol
    _atom_site_label
    _atom_site_fract_x
    _atom_site_fract_y
    _atom_site_fract_z
    _atom_site_U_iso_or_equiv
    _atom_site_adp_type
    _atom_site_calc_flag
    _atom_site_refinement_flags
    _atom_site_occupancy
    _atom_site_symmetry_multiplicity
    _atom_site_disorder_assembly
    _atom_site_disorder_group
    S S1 0.50867(6) 0.170330(15) 0.88006(8) 0.02163(14) Uani d . 1 2 . .
    F F1 0.92782(18) 0.04232(4) 1.5856(2) 0.0415(4) Uani d . 1 2 . .
    O O1 0.49612(16) 0.05550(4) 0.7261(2) 0.0205(3) Uani d . 1 2 . .
    O O2 0.14035(19) 0.12607(5) 0.0740(3) 0.0318(4) Uani d . 1 2 . .
    O O3 0.1737(2) 0.05788(5) 0.0443(3) 0.0330(4) Uani d . 1 2 . .
    O O4 0.36252(17) 0.19343(4) 0.8043(3) 0.0283(3) Uani d . 1 2 . .
    C C1 0.4801(2) 0.12171(6) 0.7748(3) 0.0181(4) Uani d . 1 2 . .
    C C2 0.3882(2) 0.11212(6) 0.5762(3) 0.0191(4) Uani d . 1 2 . .
    C C3 0.2973(2) 0.13442(6) 0.4188(3) 0.0210(4) Uani d . 1 2 . .
    H H3 0.2838 0.1625 0.4280 0.025 Uiso calc R 1 2 . .
    C C4 0.2305(2) 0.11216(6) 0.2522(3) 0.0222(4) Uani d . 1 2 . .
    C C5 0.0887(3) 0.09168(7) -0.0456(4) 0.0271(5) Uani d . 1 2 . .
    H H5A 0.1125 0.0949 -0.1998 0.033 Uiso calc R 1 2 . .
    H H5B -0.0298 0.0879 -0.0365 0.033 Uiso calc R 1 2 . .
    C C6 0.2492(2) 0.07098(6) 0.2341(3) 0.0230(4) Uani d . 1 2 . .
    C C7 0.3353(2) 0.04845(6) 0.3848(3) 0.0230(4) Uani d . 1 2 . .
    H H7 0.3475 0.0204 0.3741 0.028 Uiso calc R 1 2 . .
    C C8 0.4031(2) 0.07100(6) 0.5549(3) 0.0201(4) Uani d . 1 2 . .
    C C9 0.5414(2) 0.08705(6) 0.8597(3) 0.0186(4) Uani d . 1 2 . .
    C C10 0.6438(2) 0.07586(6) 1.0502(3) 0.0191(4) Uani d . 1 2 . .
    C C11 0.6993(3) 0.03679(6) 1.0741(3) 0.0255(5) Uani d . 1 2 . .
    H H11 0.6700 0.0177 0.9659 0.031 Uiso calc R 1 2 . .
    C C12 0.7964(3) 0.02540(7) 1.2529(4) 0.0294(5) Uani d . 1 2 . .
    H H12 0.8349 -0.0012 1.2681 0.035 Uiso calc R 1 2 . .
    C C13 0.8354(3) 0.05361(7) 1.4074(3) 0.0270(5) Uani d . 1 2 . .
    C C14 0.7845(3) 0.09240(7) 1.3922(3) 0.0260(5) Uani d . 1 2 . .
    H H14 0.8147 0.1112 1.5020 0.031 Uiso calc R 1 2 . .
    C C15 0.6878(2) 0.10357(6) 1.2123(3) 0.0228(4) Uani d . 1 2 . .
    H H15 0.6510 0.1303 1.1987 0.027 Uiso calc R 1 2 . .
    C C16 0.6720(2) 0.18499(6) 0.7173(3) 0.0197(4) Uani d . 1 2 . .
    C C17 0.8292(2) 0.17949(6) 0.8061(4) 0.0255(4) Uani d . 1 2 . .
    H H17 0.8473 0.1685 0.9469 0.031 Uiso calc R 1 2 . .
    C C18 0.9588(3) 0.19039(7) 0.6845(4) 0.0329(5) Uani d . 1 2 . .
    H H18 1.0670 0.1865 0.7411 0.039 Uiso calc R 1 2 . .
    C C19 0.9309(3) 0.20687(7) 0.4815(4) 0.0348(5) Uani d . 1 2 . .
    H H19 1.0201 0.2141 0.3987 0.042 Uiso calc R 1 2 . .
    C C20 0.7737(3) 0.21292(7) 0.3973(4) 0.0305(5) Uani d . 1 2 . .
    H H20 0.7559 0.2246 0.2584 0.037 Uiso calc R 1 2 . .
    C C21 0.6421(3) 0.20191(6) 0.5153(3) 0.0242(4) Uani d . 1 2 . .
    H H21 0.5341 0.2059 0.4585 0.029 Uiso calc R 1 2 . .
    O O5W 0.2797(2) 0.22591(6) 0.2201(3) 0.0421(4) Uani d . 1 2 . .
    H H5WA 0.307(5) 0.2545(13) 0.220(6) 0.084(12) Uiso d . 1 2 . .
    H H5WB 0.292(4) 0.2198(12) 0.069(7) 0.083(12) Uiso d . 1 2 . .
loop_
    _atom_site_aniso_label
    _atom_site_aniso_U_11
    _atom_site_aniso_U_22
    _atom_site_aniso_U_33
    _atom_site_aniso_U_12
    _atom_site_aniso_U_13
    _atom_site_aniso_U_23
    S1 0.0222(2) 0.0171(3) 0.0259(3) 0.00014(18) 0.00387(19) -0.0036(2)
    F1 0.0526(9) 0.0387(8) 0.0310(8) 0.0113(7) -0.0197(7) -0.0006(6)
    O1 0.0263(7) 0.0156(7) 0.0192(7) 0.0000(5) -0.0028(6) -0.0017(5)
    O2 0.0371(9) 0.0290(9) 0.0277(8) 0.0027(7) -0.0124(7) 0.0002(7)
    O3 0.0407(9) 0.0296(9) 0.0272(8) 0.0021(7) -0.0123(7) -0.0066(7)
    O4 0.0244(7) 0.0239(8) 0.0367(9) 0.0046(6) 0.0012(6) 0.0001(7)
    C1 0.0187(9) 0.0165(9) 0.0193(9) -0.0003(7) 0.0024(7) -0.0018(8)
    C2 0.0176(8) 0.0182(10) 0.0217(10) -0.0013(7) 0.0021(7) -0.0008(8)
    C3 0.0203(9) 0.0175(10) 0.0251(10) 0.0010(7) 0.0019(8) 0.0008(8)
    C4 0.0190(9) 0.0252(11) 0.0222(10) 0.0010(8) -0.0012(8) 0.0030(8)
    C5 0.0244(10) 0.0320(12) 0.0245(11) -0.0010(9) -0.0024(8) -0.0011(9)
    C6 0.0229(9) 0.0244(11) 0.0215(10) -0.0031(8) -0.0005(8) -0.0029(8)
    C7 0.0258(10) 0.0187(10) 0.0243(10) 0.0000(8) -0.0008(8) -0.0032(8)
    C8 0.0193(9) 0.0192(10) 0.0220(10) -0.0003(7) 0.0010(7) 0.0008(8)
    C9 0.0187(9) 0.0173(10) 0.0201(9) -0.0017(7) 0.0022(7) -0.0020(8)
    C10 0.0181(9) 0.0205(10) 0.0188(9) -0.0006(7) 0.0021(7) -0.0001(8)
    C11 0.0313(11) 0.0204(11) 0.0243(11) 0.0020(8) -0.0028(9) -0.0033(8)
    C12 0.0356(11) 0.0217(11) 0.0302(12) 0.0049(9) -0.0043(9) 0.0009(9)
    C13 0.0275(10) 0.0314(12) 0.0215(10) 0.0036(9) -0.0044(8) 0.0025(9)
    C14 0.0296(11) 0.0265(11) 0.0216(10) 0.0001(9) -0.0025(8) -0.0049(9)
    C15 0.0265(10) 0.0191(10) 0.0228(10) 0.0024(8) 0.0016(8) -0.0015(8)
    C16 0.0187(9) 0.0159(9) 0.0245(10) -0.0013(7) 0.0018(8) -0.0034(8)
    C17 0.0235(10) 0.0229(11) 0.0298(11) -0.0006(8) -0.0021(9) -0.0006(9)
    C18 0.0188(9) 0.0330(13) 0.0467(14) -0.0010(9) 0.0008(9) -0.0024(11)
    C19 0.0313(11) 0.0295(13) 0.0449(14) -0.0048(10) 0.0140(10) -0.0007(11)
    C20 0.0391(12) 0.0264(12) 0.0262(11) -0.0021(10) 0.0044(9) 0.0013(9)
    C21 0.0245(10) 0.0212(11) 0.0263(11) -0.0003(8) -0.0032(8) -0.0019(8)
    O5W 0.0574(12) 0.0293(10) 0.0406(11) -0.0024(8) 0.0123(9) -0.0008(8)
_geom_special_details
;
All e.s.d.'s (except the e.s.d. in the dihedral angle between two l.s. planes)
are estimated using the full covariance matrix. The cell e.s.d.'s are taken
into account individually in the estimation of e.s.d.'s in distances, angles
and torsion angles; correlations between e.s.d.'s in cell parameters are only
used when they are defined by crystal symmetry. An approximate (isotropic)
treatment of cell e.s.d.'s is used for estimating e.s.d.'s involving l.s.
planes.
;
loop_
    _geom_bond_atom_site_label_1
    _geom_bond_atom_site_label_2
    _geom_bond_site_symmetry_2
    _geom_bond_distance
    _geom_bond_publ_flag
    S1 O4 . 1.4883(15) ?
    S1 C1 . 1.768(2) ?
    S1 C16 . 1.792(2) ?
    F1 C13 . 1.361(2) ?
    O1 C8 . 1.377(2) ?
    O1 C9 . 1.382(2) ?
    O2 C4 . 1.379(2) ?
    O2 C5 . 1.424(3) ?
    O3 C6 . 1.372(2) ?
    O3 C5 . 1.431(3) ?
    C1 C9 . 1.362(3) ?
    C1 C2 . 1.446(3) ?
    C2 C8 . 1.392(3) ?
    C2 C3 . 1.412(3) ?
    C3 C4 . 1.365(3) ?
    C3 H3 . 0.9500 ?
    C4 C6 . 1.396(3) ?
    C5 H5A . 0.9900 ?
    C5 H5B . 0.9900 ?
    C6 C7 . 1.370(3) ?
    C7 C8 . 1.390(3) ?
    C7 H7 . 0.9500 ?
    C9 C10 . 1.463(3) ?
    C10 C11 . 1.394(3) ?
    C10 C15 . 1.401(3) ?
    C11 C12 . 1.385(3) ?
    C11 H11 . 0.9500 ?
    C12 C13 . 1.372(3) ?
    C12 H12 . 0.9500 ?
    C13 C14 . 1.370(3) ?
    C14 C15 . 1.386(3) ?
    C14 H14 . 0.9500 ?
    C15 H15 . 0.9500 ?
    C16 C21 . 1.382(3) ?
    C16 C17 . 1.394(3) ?
    C17 C18 . 1.388(3) ?
    C17 H17 . 0.9500 ?
    C18 C19 . 1.380(4) ?
    C18 H18 . 0.9500 ?
    C19 C20 . 1.386(3) ?
    C19 H19 . 0.9500 ?
    C20 C21 . 1.389(3) ?
    C20 H20 . 0.9500 ?
    C21 H21 . 0.9500 ?
    O5W H5WA . 0.99(4) ?
    O5W H5WB . 0.97(4) ?
loop_
    _geom_angle_atom_site_label_1
    _geom_angle_atom_site_label_2
    _geom_angle_atom_site_label_3
    _geom_angle_site_symmetry_1
    _geom_angle_site_symmetry_3
    _geom_angle
    _geom_angle_publ_flag
    O4 S1 C1 . . 105.95(9) ?
    O4 S1 C16 . . 107.47(9) ?
    C1 S1 C16 . . 97.82(9) ?
    C8 O1 C9 . . 107.01(15) ?
    C4 O2 C5 . . 105.97(16) ?
    C6 O3 C5 . . 105.66(16) ?
    C9 C1 C2 . . 107.74(17) ?
    C9 C1 S1 . . 127.35(15) ?
    C2 C1 S1 . . 124.90(15) ?
    C8 C2 C3 . . 120.43(18) ?
    C8 C2 C1 . . 104.83(17) ?
    C3 C2 C1 . . 134.74(19) ?
    C4 C3 C2 . . 114.14(19) ?
    C4 C3 H3 . . 122.9 ?
    C2 C3 H3 . . 122.9 ?
    C3 C4 O2 . . 126.70(19) ?
    C3 C4 C6 . . 124.11(19) ?
    O2 C4 C6 . . 109.16(17) ?
    O2 C5 O3 . . 108.26(16) ?
    O2 C5 H5A . . 110.0 ?
    O3 C5 H5A . . 110.0 ?
    O2 C5 H5B . . 110.0 ?
    O3 C5 H5B . . 110.0 ?
    H5A C5 H5B . . 108.4 ?
    C7 C6 O3 . . 127.0(2) ?
    C7 C6 C4 . . 123.18(19) ?
    O3 C6 C4 . . 109.81(18) ?
    C6 C7 C8 . . 112.86(19) ?
    C6 C7 H7 . . 123.6 ?
    C8 C7 H7 . . 123.6 ?
    O1 C8 C7 . . 124.23(18) ?
    O1 C8 C2 . . 110.50(17) ?
    C7 C8 C2 . . 125.26(19) ?
    C1 C9 O1 . . 109.91(17) ?
    C1 C9 C10 . . 135.77(18) ?
    O1 C9 C10 . . 114.29(16) ?
    C11 C10 C15 . . 118.48(19) ?
    C11 C10 C9 . . 119.98(18) ?
    C15 C10 C9 . . 121.54(18) ?
    C12 C11 C10 . . 121.2(2) ?
    C12 C11 H11 . . 119.4 ?
    C10 C11 H11 . . 119.4 ?
    C13 C12 C11 . . 118.1(2) ?
    C13 C12 H12 . . 121.0 ?
    C11 C12 H12 . . 121.0 ?
    F1 C13 C14 . . 118.50(19) ?
    F1 C13 C12 . . 118.2(2) ?
    C14 C13 C12 . . 123.3(2) ?
    C13 C14 C15 . . 118.3(2) ?
    C13 C14 H14 . . 120.9 ?
    C15 C14 H14 . . 120.9 ?
    C14 C15 C10 . . 120.8(2) ?
    C14 C15 H15 . . 119.6 ?
    C10 C15 H15 . . 119.6 ?
    C21 C16 C17 . . 121.89(19) ?
    C21 C16 S1 . . 121.13(15) ?
    C17 C16 S1 . . 116.96(16) ?
    C18 C17 C16 . . 118.6(2) ?
    C18 C17 H17 . . 120.7 ?
    C16 C17 H17 . . 120.7 ?
    C19 C18 C17 . . 120.1(2) ?
    C19 C18 H18 . . 119.9 ?
    C17 C18 H18 . . 119.9 ?
    C18 C19 C20 . . 120.6(2) ?
    C18 C19 H19 . . 119.7 ?
    C20 C19 H19 . . 119.7 ?
    C19 C20 C21 . . 120.3(2) ?
    C19 C20 H20 . . 119.8 ?
    C21 C20 H20 . . 119.8 ?
    C16 C21 C20 . . 118.5(2) ?
    C16 C21 H21 . . 120.8 ?
    C20 C21 H21 . . 120.8 ?
    H5WA O5W H5WB . . 100(3) ?
loop_
    _geom_torsion_atom_site_label_1
    _geom_torsion_atom_site_label_2
    _geom_torsion_atom_site_label_3
    _geom_torsion_atom_site_label_4
    _geom_torsion_site_symmetry_1
    _geom_torsion_site_symmetry_2
    _geom_torsion_site_symmetry_3
    _geom_torsion_site_symmetry_4
    _geom_torsion
    _geom_torsion_publ_flag
    O4 S1 C1 C9 . . . . -152.40(17) ?
    C16 S1 C1 C9 . . . . 96.85(18) ?
    O4 S1 C1 C2 . . . . 29.11(18) ?
    C16 S1 C1 C2 . . . . -81.65(17) ?
    C9 C1 C2 C8 . . . . -0.6(2) ?
    S1 C1 C2 C8 . . . . 178.14(14) ?
    C9 C1 C2 C3 . . . . 179.6(2) ?
    S1 C1 C2 C3 . . . . -1.7(3) ?
    C8 C2 C3 C4 . . . . -0.4(3) ?
    C1 C2 C3 C4 . . . . 179.5(2) ?
    C2 C3 C4 O2 . . . . -178.00(18) ?
    C2 C3 C4 C6 . . . . -0.4(3) ?
    C5 O2 C4 C3 . . . . -176.2(2) ?
    C5 O2 C4 C6 . . . . 5.9(2) ?
    C4 O2 C5 O3 . . . . -10.2(2) ?
    C6 O3 C5 O2 . . . . 10.6(2) ?
    C5 O3 C6 C7 . . . . 174.8(2) ?
    C5 O3 C6 C4 . . . . -7.0(2) ?
    C3 C4 C6 C7 . . . . 1.0(3) ?
    O2 C4 C6 C7 . . . . 178.98(19) ?
    C3 C4 C6 O3 . . . . -177.25(18) ?
    O2 C4 C6 O3 . . . . 0.7(2) ?
    O3 C6 C7 C8 . . . . 177.22(19) ?
    C4 C6 C7 C8 . . . . -0.7(3) ?
    C9 O1 C8 C7 . . . . 179.68(18) ?
    C9 O1 C8 C2 . . . . 0.1(2) ?
    C6 C7 C8 O1 . . . . -179.52(17) ?
    C6 C7 C8 C2 . . . . 0.0(3) ?
    C3 C2 C8 O1 . . . . -179.85(16) ?
    C1 C2 C8 O1 . . . . 0.3(2) ?
    C3 C2 C8 C7 . . . . 0.6(3) ?
    C1 C2 C8 C7 . . . . -179.26(18) ?
    C2 C1 C9 O1 . . . . 0.7(2) ?
    S1 C1 C9 O1 . . . . -177.99(13) ?
    C2 C1 C9 C10 . . . . 179.0(2) ?
    S1 C1 C9 C10 . . . . 0.3(3) ?
    C8 O1 C9 C1 . . . . -0.5(2) ?
    C8 O1 C9 C10 . . . . -179.20(15) ?
    C1 C9 C10 C11 . . . . -172.4(2) ?
    O1 C9 C10 C11 . . . . 5.7(3) ?
    C1 C9 C10 C15 . . . . 7.8(3) ?
    O1 C9 C10 C15 . . . . -173.98(17) ?
    C15 C10 C11 C12 . . . . -0.3(3) ?
    C9 C10 C11 C12 . . . . 180.00(19) ?
    C10 C11 C12 C13 . . . . 0.6(3) ?
    C11 C12 C13 F1 . . . . 178.6(2) ?
    C11 C12 C13 C14 . . . . -0.7(4) ?
    F1 C13 C14 C15 . . . . -178.81(19) ?
    C12 C13 C14 C15 . . . . 0.5(3) ?
    C13 C14 C15 C10 . . . . -0.1(3) ?
    C11 C10 C15 C14 . . . . 0.0(3) ?
    C9 C10 C15 C14 . . . . 179.77(18) ?
    O4 S1 C16 C21 . . . . -22.09(19) ?
    C1 S1 C16 C21 . . . . 87.42(18) ?
    O4 S1 C16 C17 . . . . 156.30(16) ?
    C1 S1 C16 C17 . . . . -94.18(17) ?
    C21 C16 C17 C18 . . . . -1.8(3) ?
    S1 C16 C17 C18 . . . . 179.81(17) ?
    C16 C17 C18 C19 . . . . 1.0(3) ?
    C17 C18 C19 C20 . . . . 0.4(4) ?
    C18 C19 C20 C21 . . . . -0.9(4) ?
    C17 C16 C21 C20 . . . . 1.2(3) ?
    S1 C16 C21 C20 . . . . 179.56(16) ?
    C19 C20 C21 C16 . . . . 0.2(3) ?
loop_
    _geom_hbond_atom_site_label_D
    _geom_hbond_atom_site_label_H
    _geom_hbond_atom_site_label_A
    _geom_hbond_site_symmetry_A
    _geom_hbond_distance_DH
    _geom_hbond_distance_HA
    _geom_hbond_distance_DA
    _geom_hbond_angle_DHA
    C18 H18 O4 1_655 0.95 2.46 3.375(3) 161.7
    C19 H19 O5w 1_655 0.95 2.49 3.433(3) 170.9
    O5W H5WA O4 4_565 0.99(4) 1.87(4) 2.834(2) 164(3)
    O5W H5WB O4 1_554 0.97(4) 1.98(4) 2.908(2) 161(3)
_iucr_refine_instructions_details
;
TITL 1124 IN P2(1)/C
CELL  0.71073  8.24850 33.56240  6.18540 90.00000 93.00100 90.00000
ZERR 4  0.00020  0.00090  0.00020  0.00000  0.00200  0.00000
LATT 1
SYMM -X, Y+ 0.50000, -Z+ 0.50000
SFAC C H S O F
UNIT 84 60 4 20 4
TEMP -100
SIZE 0.111 0.165 0.389
L.S. 15
BOND
FMAP 2
ACTA
MPLA 6  C16 C17 C18 C19 C20 C21
MPLA C1 C2 C3 C4 C6 C7 C8 O1 C9
MPLA C10 C11 C12 C13 C14 C15
EQIV $1 1+X, Y, Z
EQIV $2  X, 0.5-Y, -0.5+Z
EQIV $3  X, Y, -1+Z
HTAB  C18  O4_$1
HTAB  C19  O5W_$1
HTAB O5W  O4_$2
HTAB O5W  O4_$3
CONF
BOND $H
PLAN 20
WGHT    0.051200    1.627200
FVAR       0.11521
MOLE   1
S1    3    0.508669    0.170330    0.880064    11.00000    0.02215    0.01710 =
         0.02592   -0.00360    0.00387    0.00014
F1    5    0.927824    0.042319    1.585618    11.00000    0.05256    0.03874 =
         0.03102   -0.00062   -0.01967    0.01127
O1    4    0.496115    0.055503    0.726080    11.00000    0.02633    0.01555 =
         0.01918   -0.00170   -0.00281    0.00003
O2    4    0.140352    0.126073    0.073982    11.00000    0.03706    0.02903 =
         0.02771    0.00024   -0.01236    0.00268
O3    4    0.173732    0.057879    0.044262    11.00000    0.04073    0.02959 =
         0.02722   -0.00659   -0.01233    0.00212
O4    4    0.362524    0.193433    0.804287    11.00000    0.02440    0.02392 =
         0.03667    0.00006    0.00117    0.00464
C1    1    0.480125    0.121710    0.774808    11.00000    0.01870    0.01653 =
         0.01931   -0.00178    0.00244   -0.00032
C2    1    0.388214    0.112122    0.576195    11.00000    0.01755    0.01824 =
         0.02167   -0.00082    0.00212   -0.00127
C3    1    0.297311    0.134419    0.418791    11.00000    0.02035    0.01754 =
         0.02507    0.00085    0.00186    0.00103
AFIX  43
H3    2    0.283800    0.162467    0.427992    11.00000   -1.20000
AFIX   0
C4    1    0.230535    0.112158    0.252245    11.00000    0.01904    0.02517 =
         0.02217    0.00296   -0.00124    0.00104
C5    1    0.088660    0.091676   -0.045612    11.00000    0.02444    0.03197 =
         0.02447   -0.00111   -0.00236   -0.00101
AFIX  23
H5A   2    0.112515    0.094896   -0.199841    11.00000   -1.20000
H5B   2   -0.029835    0.087932   -0.036462    11.00000   -1.20000
AFIX   0
C6    1    0.249222    0.070975    0.234089    11.00000    0.02289    0.02435 =
         0.02152   -0.00291   -0.00048   -0.00315
C7    1    0.335349    0.048451    0.384775    11.00000    0.02576    0.01874 =
         0.02431   -0.00316   -0.00085    0.00003
AFIX  43
H7    2    0.347479    0.020383    0.374123    11.00000   -1.20000
AFIX   0
C8    1    0.403125    0.071002    0.554917    11.00000    0.01926    0.01918 =
         0.02199    0.00078    0.00100   -0.00026
C9    1    0.541374    0.087051    0.859665    11.00000    0.01866    0.01730 =
         0.02007   -0.00197    0.00225   -0.00167
C10   1    0.643778    0.075857    1.050234    11.00000    0.01808    0.02050 =
         0.01876   -0.00012    0.00206   -0.00059
C11   1    0.699313    0.036793    1.074139    11.00000    0.03129    0.02040 =
         0.02429   -0.00327   -0.00282    0.00201
AFIX  43
H11   2    0.670041    0.017654    0.965866    11.00000   -1.20000
AFIX   0
C12   1    0.796383    0.025396    1.252903    11.00000    0.03560    0.02170 =
         0.03020    0.00089   -0.00426    0.00493
AFIX  43
H12   2    0.834858   -0.001189    1.268085    11.00000   -1.20000
AFIX   0
C13   1    0.835366    0.053611    1.407425    11.00000    0.02754    0.03135 =
         0.02149    0.00247   -0.00437    0.00358
C14   1    0.784482    0.092399    1.392170    11.00000    0.02961    0.02652 =
         0.02159   -0.00491   -0.00253    0.00007
AFIX  43
H14   2    0.814652    0.111163    1.502021    11.00000   -1.20000
AFIX   0
C15   1    0.687827    0.103567    1.212304    11.00000    0.02649    0.01912 =
         0.02282   -0.00149    0.00159    0.00239
AFIX  43
H15   2    0.651014    0.130315    1.198733    11.00000   -1.20000
AFIX   0
C16   1    0.671960    0.184994    0.717305    11.00000    0.01872    0.01591 =
         0.02455   -0.00341    0.00182   -0.00134
C17   1    0.829211    0.179492    0.806134    11.00000    0.02346    0.02292 =
         0.02980   -0.00062   -0.00210   -0.00056
AFIX  43
H17   2    0.847275    0.168516    0.946908    11.00000   -1.20000
AFIX   0
C18   1    0.958831    0.190392    0.684511    11.00000    0.01882    0.03298 =
         0.04670   -0.00243    0.00084   -0.00096
AFIX  43
H18   2    1.066971    0.186506    0.741102    11.00000   -1.20000
AFIX   0
C19   1    0.930877    0.206869    0.481483    11.00000    0.03126    0.02949 =
         0.04488   -0.00074    0.01399   -0.00479
AFIX  43
H19   2    1.020100    0.214124    0.398711    11.00000   -1.20000
AFIX   0
C20   1    0.773710    0.212918    0.397345    11.00000    0.03912    0.02640 =
         0.02618    0.00135    0.00437   -0.00207
AFIX  43
H20   2    0.755901    0.224649    0.258353    11.00000   -1.20000
AFIX   0
C21   1    0.642138    0.201905    0.515339    11.00000    0.02447    0.02116 =
         0.02635   -0.00193   -0.00324   -0.00028
AFIX  43
H21   2    0.534127    0.205905    0.458525    11.00000   -1.20000
AFIX   0
O5W   4    0.279684    0.225908    0.220098    11.00000    0.05739    0.02927 =
         0.04060   -0.00080    0.01229   -0.00236
H5WA  2    0.307429    0.254519    0.220108    11.00000    0.08379
H5WB  2    0.291766    0.219792    0.069092    11.00000    0.08302
HKLF 4
REM  1124 IN P2(1)/C
REM R1 =  0.0477 for   3235 Fo > 4sig(Fo)  and  0.0589 for all   3947 data
REM    261 parameters refined using      0 restraints
END
WGHT      0.0512      1.6272
REM Highest difference peak  0.940,  deepest hole -0.608,  1-sigma level  0.066
Q1    1   0.5080  0.1810  1.0487  11.00000  0.05    0.94
Q2    1   0.4635  0.1783  0.7693  11.00000  0.05    0.81
Q3    1   0.6040  0.1778  0.7843  11.00000  0.05    0.31
Q4    1   0.4520  0.1228  0.6598  11.00000  0.05    0.30
Q5    1   0.7569  0.1805  0.7444  11.00000  0.05    0.29
Q6    1   0.6582  0.0856  1.1436  11.00000  0.05    0.28
Q7    1   0.4663  0.1640  1.1804  11.00000  0.05    0.27
Q8    1   0.3078  0.1208  0.5451  11.00000  0.05    0.27
Q9    1   0.8882  0.1876  0.7404  11.00000  0.05    0.26
Q10   1   0.2349  0.1218  0.3609  11.00000  0.05    0.25
Q11   1   0.7136  0.2032  0.4523  11.00000  0.05    0.24
Q12   1   0.3851  0.0919  0.5664  11.00000  0.05    0.24
Q13   1   0.6597  0.1975  0.6318  11.00000  0.05    0.23
Q14   1   0.7041  0.0954  1.3224  11.00000  0.05    0.23
Q15   1   0.4777  0.1054  0.8702  11.00000  0.05    0.22
Q16   1   0.7105  0.0923  1.0996  11.00000  0.05    0.22
Q17   1   0.2752  0.1689  0.8172  11.00000  0.05    0.21
Q18   1   0.3133  0.1230  0.2790  11.00000  0.05    0.19
Q19   1   0.8023  0.0729  1.3983  11.00000  0.05    0.19
Q20   1   0.2249  0.2341  0.0947  11.00000  0.05    0.19
;
data_global
_journal_data_validation_number     ?
_journal_date_recd_electronic     2011-12-12
_journal_date_accepted     2011-12-24
_journal_name_full     'Acta Crystallographica, Section E'
_journal_year     2012
_journal_volume     68
_journal_issue      2
_journal_page_first     o375
_journal_page_last     o375
_journal_paper_category     QO
_journal_paper_doi     10.1107/S160053681105553X
_journal_coeditor_code     LR2043
_publ_contact_author_name     'Prof. Uk Lee'
_publ_contact_author_address
;
 Department of Chemistry, Pukyong National University, 599-1 Daeyeon 3-dong
 Nam-gu, Busan 608-737, Republic of Korea
;
_publ_contact_author_email     'uklee@pknu.ac.kr'
_publ_contact_author_fax     '+82-51-629-5583'
_publ_contact_author_phone     '+82-51-629-5596'
_publ_section_title
;
2-(4-Fluorophenyl)-5,6-methylenedioxy-3-phenylsulfinyl-1-benzofuran monohydrate
;
loop_
    _publ_author_name
    _publ_author_address
    'Seo, Pil Ja'
;
 Department of Chemistry, Dongeui University, San 24 Kaya-dong Busanjin-gu,
 Busan 614-714, Republic of Korea
;
    'Choi, Hong Dae'
;
 Department of Chemistry, Dongeui University, San 24 Kaya-dong Busanjin-gu,
 Busan 614-714, Republic of Korea
;
    'Son, Byeng Wha'
;
 Department of Chemistry, Pukyong National University, 599-1 Daeyeon 3-dong
 Nam-gu, Busan 608-737, Republic of Korea
;
    'Lee, Uk'
;
 Department of Chemistry, Pukyong National University, 599-1 Daeyeon 3-dong
 Nam-gu, Busan 608-737, Republic of Korea
;
