# Supplementary material for: 2-(4-Fluoro­phen­yl)-5,6-methyl­enedi­oxy-3-phenyl­sulfinyl-1-benzofuran monohydrate
Source: Acta Crystallogr Sect E Struct Rep Online. 2012 Jan 14;68(Pt 2):o375. doi: 10.1107/S160053681105553X (PMC3275053; doi:10.1107/S160053681105553X)
Supplement: Supplementary file 2 [file e-68-0o375-Isup2.hkl]

# 
# h,k,l, Fc-squared, Fo-squared, sigma(Fo-squared) and status flag 
# 
data_I
_shelx_title ' 1124 IN P2(1)/C' 
_shelx_refln_list_code          4 
_shelx_F_calc_maximum      289.24 
_exptl_crystal_F_000       824.00 
_reflns_d_resolution_high  0.7673 
 
loop_ 
 _symmetry_equiv_pos_as_xyz 
 'x, y, z' 
 '-x, y+1/2, -z+1/2' 
 '-x, -y, -z' 
 'x, -y-1/2, z-1/2' 
 
_cell_length_a     8.2485 
_cell_length_b    33.5624 
_cell_length_c     6.1854 
_cell_angle_alpha  90.000 
_cell_angle_beta   93.001 
_cell_angle_gamma  90.000 
 
_shelx_F_squared_multiplier     1.000 
 
loop_ 
 _refln_index_h 
 _refln_index_k 
 _refln_index_l 
 _refln_F_squared_calc 
 _refln_F_squared_meas 
 _refln_F_squared_sigma 
 _refln_observed_status 
   1   0   0     9474.18     9512.66    113.49 o 
   2   0   0     2932.13     2747.42     34.82 o 
   3   0   0     1119.78     1383.47     19.93 o 
   4   0   0      528.58      568.33     10.70 o 
   5   0   0     2619.40     2650.20     37.39 o 
   6   0   0     3027.49     3005.14     42.84 o 
   7   0   0     3403.98     3343.44     51.31 o 
   8   0   0      158.27      178.83     10.38 o 
   9   0   0      610.21      581.60     30.89 o 
  10   0   0       66.68       77.60     12.81 o 
   1   1   0        9.91        1.63      0.48 o 
   2   1   0     1010.34      921.15      9.00 o 
   3   1   0      319.38      266.16      4.19 o 
   4   1   0        2.41        2.53      0.90 o 
   5   1   0      178.25      150.05      5.59 o 
   6   1   0      217.04      220.74      5.00 o 
   7   1   0     1298.29     1258.80     17.44 o 
   8   1   0      285.60      239.27      8.47 o 
   9   1   0        7.51       11.48      4.50 o 
  10   1   0        0.14        0.35      3.97 o 
   0   2   0     1418.47      972.59     30.13 o 
   1   2   0      301.04      290.87      3.96 o 
   2   2   0      315.94      407.88      4.81 o 
   3   2   0     1840.49     1704.20     16.11 o 
   4   2   0      369.40      384.85      5.82 o 
   5   2   0      151.87      180.22      5.88 o 
   6   2   0       35.98       40.08      3.20 o 
   7   2   0       56.31       68.48      4.58 o 
   8   2   0      192.85      211.18      7.80 o 
   9   2   0       50.03       63.77      7.46 o 
  10   2   0       18.31       24.85     10.17 o 
   1   3   0     1321.31     1510.57     14.44 o 
   2   3   0     1073.99      959.66     10.35 o 
   3   3   0      757.52      742.07      8.82 o 
   4   3   0      724.10      673.79      8.54 o 
   5   3   0        1.51        9.08      1.36 o 
   6   3   0       77.89       83.50      3.31 o 
   7   3   0      348.15      352.67      8.50 o 
   8   3   0        6.75        7.38      2.53 o 
   9   3   0       18.49       13.74      4.50 o 
  10   3   0        1.83        7.53      4.79 o 
   0   4   0     7721.03     8198.72    116.95 o 
   1   4   0     3561.77     3749.67     35.86 o 
   2   4   0     1151.60     1075.86     12.21 o 
   3   4   0     2472.94     2364.95     22.29 o 
   4   4   0        1.24        7.73      1.10 o 
   5   4   0      186.82      208.23      4.66 o 
   6   4   0      178.97      199.14      4.99 o 
   7   4   0        2.35        4.82      1.88 o 
   8   4   0      271.94      262.47      9.35 o 
   9   4   0       11.98       11.17      7.16 o 
  10   4   0       75.43       82.47     12.05 o 
   1   5   0      486.46      563.52      6.32 o 
   2   5   0     1239.26     1150.03     12.96 o 
   3   5   0      357.43      356.40      8.53 o 
   4   5   0      239.88      268.30      4.72 o 
   5   5   0        5.09       13.46      1.55 o 
   6   5   0       22.59       15.58      2.01 o 
   7   5   0       31.20       18.60      2.19 o 
   8   5   0        2.05        4.22      2.77 o 
   9   5   0       20.87       16.16      9.04 o 
  10   5   0        0.06        0.75      4.26 o 
   0   6   0     4597.76     4486.86     57.18 o 
   1   6   0      116.25      115.42      2.20 o 
   2   6   0     3152.09     3118.37     34.23 o 
   3   6   0      146.33      159.49      3.53 o 
   4   6   0      126.10      141.16      3.35 o 
   5   6   0      674.88      771.01     10.85 o 
   6   6   0     1949.19     1954.73     22.42 o 
   7   6   0      198.78      208.35      6.30 o 
   8   6   0       38.20       39.06      4.78 o 
   9   6   0      263.98      300.07     12.01 o 
  10   6   0       61.40       62.93      8.52 o 
   1   7   0     9396.21     9348.00     91.92 o 
   2   7   0     4425.21     4448.52     41.37 o 
   3   7   0      990.39     1014.76     11.97 o 
   4   7   0      158.42      152.41      3.49 o 
   5   7   0      585.16      555.99      8.25 o 
   6   7   0       52.57       54.25      2.81 o 
   7   7   0       48.24       33.17      5.12 o 
   8   7   0       10.76       14.28      3.61 o 
   9   7   0        4.57        9.24      3.43 o 
  10   7   0      134.63      152.68     12.22 o 
   0   8   0    34242.95    32741.98    926.89 o 
   1   8   0     1139.36     1225.84     13.67 o 
   2   8   0     2935.58     2848.98     29.01 o 
   3   8   0       33.33       32.31      2.29 o 
   4   8   0        7.07       10.66      1.13 o 
   5   8   0       12.40       21.01      1.84 o 
   6   8   0     1485.47     1534.01     17.01 o 
   7   8   0     1761.89     1744.73     28.83 o 
   8   8   0       18.82       24.85      4.04 o 
   9   8   0      273.71      288.06     14.63 o 
  10   8   0       84.04       77.19     21.85 o 
   1   9   0     1781.10     1933.65     21.54 o 
   2   9   0      360.41      374.43      5.48 o 
   3   9   0       21.08       29.56      1.77 o 
   4   9   0        1.14        9.52      1.27 o 
   5   9   0       25.86       35.52      2.10 o 
   6   9   0      173.66      166.86      4.28 o 
   7   9   0     1132.09     1115.92     20.73 o 
   8   9   0       41.54       39.73      5.06 o 
   9   9   0      227.77      231.91     11.01 o 
  10   9   0        9.14       11.64     13.94 o 
   0  10   0     1655.21     1837.48     28.27 o 
   1  10   0       52.50       30.46      1.43 o 
   2  10   0      237.77      216.66      4.03 o 
   3  10   0     3116.51     3135.36     32.88 o 
   4  10   0      544.97      535.10      8.26 o 
   5  10   0     1018.68     1021.44     12.12 o 
   6  10   0      642.56      690.50      9.74 o 
   7  10   0      326.59      344.72      9.10 o 
   8  10   0        0.04        0.69      2.86 o 
   9  10   0      361.04      362.58     14.05 o 
  10  10   0      105.13      114.92     11.15 o 
   1  11   0     1698.43     1784.25     26.13 o 
   2  11   0      337.81      359.60      5.71 o 
   3  11   0      739.44      810.33     12.50 o 
   4  11   0      473.15      530.82      8.32 o 
   5  11   0      292.16      304.35      5.59 o 
   6  11   0      177.50      176.32      4.73 o 
   7  11   0        6.05       13.00      2.67 o 
   8  11   0       61.55       55.25      5.50 o 
   9  11   0      499.16      514.96     17.36 o 
  10  11   0      125.28      170.24     13.04 o 
   0  12   0     6908.91     7258.21    123.03 o 
   1  12   0     2882.09     2931.04     32.20 o 
   2  12   0     1947.12     1904.15     20.64 o 
   3  12   0     1562.56     1502.60     16.94 o 
   4  12   0     1080.67     1055.49     16.16 o 
   5  12   0        3.00        1.30      1.16 o 
   6  12   0       40.47       47.04      2.82 o 
   7  12   0       51.54       55.73      6.23 o 
   8  12   0      208.47      216.98     10.29 o 
   9  12   0        0.44        4.58      4.81 o 
  10  12   0       59.28       79.60     22.60 o 
   1  13   0     5352.39     5697.70     60.29 o 
   2  13   0      405.95      448.40      7.06 o 
   3  13   0      774.42      803.29     10.84 o 
   4  13   0      932.93      924.50     13.15 o 
   5  13   0       55.61       61.01      3.03 o 
   6  13   0      808.01      774.73     12.54 o 
   7  13   0     1213.08     1161.45     25.73 o 
   8  13   0        0.63       -1.08      2.44 o 
   9  13   0       22.58       18.10      9.59 o 
  10  13   0        3.14       12.02      5.57 o 
   0  14   0     2985.39     3399.68     60.60 o 
   1  14   0       78.07      113.96      5.32 o 
   2  14   0      763.41      715.24     11.56 o 
   3  14   0      276.52      304.36      5.73 o 
   4  14   0      111.71      121.62      4.05 o 
   5  14   0      730.85      755.75     11.36 o 
   6  14   0     1000.97     1031.22     16.72 o 
   7  14   0      399.67      403.63     13.30 o 
   8  14   0       12.21       12.30      6.51 o 
   9  14   0       35.89       35.49      5.75 o 
  10  14   0      182.99      166.49     13.51 o 
   1  15   0      718.98      885.92     11.94 o 
   2  15   0      619.40      676.54     11.31 o 
   3  15   0        1.35        5.98      1.17 o 
   4  15   0     1562.49     1613.89     20.24 o 
   5  15   0       59.75       52.64      3.18 o 
   6  15   0      289.14      280.89      7.96 o 
   7  15   0       58.65       56.77      5.43 o 
   8  15   0      601.66      646.51     19.24 o 
   9  15   0      227.23      237.90     12.00 o 
  10  15   0        0.93        3.05      5.04 o 
   0  16   0     1689.80     2071.79     39.56 o 
   1  16   0      519.76      649.09     10.47 o 
   2  16   0      165.97      205.65      5.80 o 
   3  16   0      151.52      156.46      4.90 o 
   4  16   0      976.99      986.32     15.47 o 
   5  16   0      171.39      149.55      5.00 o 
   6  16   0     1239.73     1252.30     20.21 o 
   7  16   0       22.08       23.79      4.09 o 
   8  16   0      169.08      164.09      9.34 o 
   9  16   0      251.93      216.67     11.62 o 
   1  17   0      720.86      769.79     11.45 o 
   2  17   0      259.42      275.44      5.63 o 
   3  17   0       62.34       40.38      2.38 o 
   4  17   0       62.17       73.76      3.55 o 
   5  17   0      110.87      135.77      4.91 o 
   6  17   0      286.72      319.82      8.95 o 
   7  17   0       18.31       14.12      3.55 o 
   8  17   0       20.28       17.89      4.19 o 
   9  17   0       12.24       13.94      4.65 o 
   0  18   0     1706.14     1662.73     33.45 o 
   1  18   0     1185.44     1154.25     15.96 o 
   2  18   0      292.35      276.82      5.72 o 
   3  18   0     5176.11     5224.00     55.10 o 
   4  18   0     2194.96     2081.88     26.24 o 
   5  18   0      569.74      554.52     11.30 o 
   6  18   0      671.13      668.04     15.65 o 
   7  18   0       72.07       67.42      6.19 o 
   8  18   0      458.29      494.28     17.77 o 
   9  18   0      526.19      576.45     19.37 o 
   1  19   0     2553.23     2873.83     35.40 o 
   2  19   0       49.86       41.60      3.35 o 
   3  19   0        7.41        7.26      2.15 o 
   4  19   0        3.21        1.58      1.53 o 
   5  19   0      596.29      618.75     14.19 o 
   6  19   0       15.90       15.57      3.31 o 
   7  19   0       20.26       19.45      4.24 o 
   8  19   0      114.09      125.70      8.50 o 
   9  19   0        1.48       14.78      4.70 o 
   0  20   0      577.27      716.58     17.81 o 
   1  20   0     1218.79     1356.03     18.48 o 
   2  20   0       10.95        8.90      1.46 o 
   3  20   0     1351.80     1422.85     18.62 o 
   4  20   0      993.71      998.08     16.62 o 
   5  20   0      150.16      139.18      6.30 o 
   6  20   0       46.21       43.07      4.47 o 
   7  20   0       33.01       46.36      7.55 o 
   8  20   0      385.30      398.11     29.20 o 
   9  20   0      103.16      110.75     11.04 o 
   1  21   0      131.28      190.41      5.04 o 
   2  21   0       31.50       42.89      2.55 o 
   3  21   0       74.43      113.47      4.75 o 
   4  21   0      679.90      717.62     13.36 o 
   5  21   0        3.30        2.90      2.45 o 
   6  21   0      172.37      179.79      8.32 o 
   7  21   0       50.63       51.09      5.96 o 
   8  21   0       97.64      119.84     10.68 o 
   9  21   0       21.00       18.31     13.18 o 
   0  22   0      474.47      586.57     16.14 o 
   1  22   0      470.37      432.12      8.07 o 
   2  22   0        2.67        0.83      1.14 o 
   3  22   0       12.18        7.97      1.71 o 
   4  22   0       21.44       29.71      2.99 o 
   5  22   0     1147.11     1147.00     22.42 o 
   6  22   0      267.94      281.29     10.28 o 
   7  22   0      171.37      176.95     11.77 o 
   8  22   0      503.73      484.69     21.85 o 
   9  22   0       13.62       15.34      6.52 o 
   1  23   0      153.89      132.39      4.27 o 
   2  23   0       72.22       78.65      3.45 o 
   3  23   0        6.61        8.32      1.99 o 
   4  23   0      464.19      449.37     14.29 o 
   5  23   0        3.35        3.41      2.70 o 
   6  23   0        4.24        7.31      3.90 o 
   7  23   0        3.28       -2.80      3.62 o 
   8  23   0      168.32      178.13     13.03 o 
   9  23   0        5.28       -3.01      6.78 o 
   0  24   0      581.28      727.64     34.42 o 
   1  24   0      110.03       93.77      4.46 o 
   2  24   0     2465.12     2281.18     29.23 o 
   3  24   0     1005.88      945.57     16.92 o 
   4  24   0      165.59      130.01     14.82 o 
   5  24   0     1014.93      982.63     23.96 o 
   6  24   0       21.83       26.37      5.57 o 
   7  24   0      297.66      313.68     16.11 o 
   8  24   0      156.25      162.19     12.49 o 
   1  25   0      219.57      199.85     11.35 o 
   2  25   0      173.35      170.18     11.01 o 
   3  25   0        5.94       15.82      4.97 o 
   4  25   0      902.44      890.69     43.38 o 
   5  25   0      757.88      722.41     19.68 o 
   6  25   0      168.52      167.49     14.69 o 
   7  25   0      289.28      280.65     28.63 o 
   8  25   0       38.29       38.68      7.39 o 
   0  26   0      427.29      685.40     50.04 o 
   1  26   0       55.51       82.78      5.72 o 
   2  26   0      327.43      294.08      9.63 o 
   3  26   0     4296.26     4129.06     62.55 o 
   4  26   0      980.77     1016.27     31.51 o 
   5  26   0      477.10      480.07     20.56 o 
   6  26   0      807.69      784.02     31.26 o 
   7  26   0       86.91       94.59      9.47 o 
   8  26   0        0.92        2.86      5.01 o 
   1  27   0      545.39      574.58     11.99 o 
   2  27   0       42.89       45.68      4.77 o 
   3  27   0       80.83      127.74     15.73 o 
   4  27   0       27.02       24.23      6.72 o 
   5  27   0      140.32      143.76      9.30 o 
   6  27   0        6.27        6.34      4.32 o 
   7  27   0       28.05       21.35      5.97 o 
   8  27   0      185.12      200.20     24.11 o 
   0  28   0      207.00      296.16     12.08 o 
   1  28   0        2.12        8.23      2.72 o 
   2  28   0      463.48      402.63     13.22 o 
   3  28   0      581.93      475.41     20.20 o 
   4  28   0        3.72       18.71      6.52 o 
   5  28   0       55.87       42.20      6.03 o 
   6  28   0      322.51      327.69     15.88 o 
   7  28   0       46.55       55.42      7.75 o 
   8  28   0       13.04       12.52      5.81 o 
   1  29   0      216.25      223.15      9.09 o 
   2  29   0      220.22      241.47     11.49 o 
   3  29   0       67.62       61.65      8.89 o 
   4  29   0      280.15      264.63     24.11 o 
   5  29   0      136.05      136.66      9.26 o 
   6  29   0      149.78      153.34     15.44 o 
   7  29   0       64.92       68.88     15.44 o 
   8  29   0       19.97       11.37     10.17 o 
   0  30   0       53.66      106.22     16.57 o 
   1  30   0      217.16      209.26      9.59 o 
   2  30   0       22.63       21.10      4.34 o 
   3  30   0       11.27        5.27      7.53 o 
   4  30   0       81.23       73.62     11.22 o 
   5  30   0      324.61      296.57     13.46 o 
   6  30   0        0.25       -3.11      3.88 o 
   7  30   0        0.52        0.17      4.45 o 
   1  31   0        9.66       14.22      5.62 o 
   2  31   0        7.96        7.31      5.25 o 
   3  31   0      461.95      403.89     22.35 o 
   4  31   0      241.88      224.18     17.48 o 
   5  31   0       51.89       46.25     10.72 o 
   6  31   0      115.90      131.35     10.84 o 
   7  31   0       56.19       72.99      9.11 o 
   0  32   0      210.06      218.48     23.35 o 
   1  32   0      841.34      807.05     33.01 o 
   2  32   0      317.10      342.62     29.00 o 
   3  32   0       16.05        7.47      5.57 o 
   4  32   0       47.07       45.20      9.84 o 
   5  32   0       78.99       89.47     27.87 o 
   6  32   0       53.02       69.31     16.57 o 
   7  32   0      263.05      299.84     30.89 o 
   1  33   0       34.94       51.16     10.92 o 
   2  33   0       14.81       11.74      6.33 o 
   3  33   0       70.08       90.80     12.51 o 
   4  33   0      263.82      239.77     18.62 o 
   5  33   0        0.02       -6.03      6.03 o 
   6  33   0       30.33       30.89     12.81 o 
   7  33   0        0.80        0.00     10.55 o 
   0  34   0       23.22       58.01     15.07 o 
   1  34   0        7.93        6.29      9.04 o 
   2  34   0      314.75      312.73     21.29 o 
   3  34   0     2115.17     2005.18     61.79 o 
   4  34   0      162.84      216.30     36.91 o 
   5  34   0        3.28       14.31     10.55 o 
   6  34   0       65.88       52.74     15.07 o 
   1  35   0      281.84      238.14     29.00 o 
   2  35   0      181.66      174.10     33.52 o 
   4  35   0       59.16       65.94     17.70 o 
   5  35   0       16.67       18.83     11.30 o 
   6  35   0        8.08        5.27      9.04 o 
   0  36   0      230.83      298.33     30.89 o 
   1  36   0      659.66      737.90     50.48 o 
   2  36   0      122.02      114.10     14.64 o 
   3  36   0      206.69      153.99     16.51 o 
   4  36   0      257.00      264.96     38.80 o 
   5  36   0        7.56       20.34     11.30 o 
   6  36   0      263.66      333.74     33.90 o 
   1  37   0      193.85      258.99     20.76 o 
   2  37   0        4.11        8.23      6.86 o 
   3  37   0       10.86       28.84      9.22 o 
   4  37   0       81.97       60.85     12.44 o 
   5  37   0      105.11      121.29     21.85 o 
   0  38   0       76.47      165.74     24.86 o 
   1  38   0      273.08      291.23     22.10 o 
   2  38   0      620.60      510.41     29.03 o 
   3  38   0      192.22      212.43     19.62 o 
   4  38   0      249.85      243.38     21.53 o 
   5  38   0      156.85      146.15     24.86 o 
   1  39   0       58.80       85.51     19.21 o 
   2  39   0       21.08       44.12     11.04 o 
   3  39   0        0.21       22.60      9.06 o 
   4  39   0       21.00       33.97     15.82 o 
   0  40   0       66.94      116.02     22.60 o 
   1  40   0       95.46      108.65     25.99 o 
   2  40   0       12.89        5.60      7.23 o 
   3  40   0       66.80       76.42     14.11 o 
   4  40   0        5.38        2.09      8.14 o 
   1  41   0       17.29       37.06     10.83 o 
   2  41   0      138.91      164.89     19.16 o 
   3  41   0       19.23       37.55     11.44 o 
   0  42   0       91.08      107.73     23.35 o 
   1  42   0       47.96       33.68     15.44 o 
   2  42   0      120.67      118.79     17.26 o 
   3  42   0       28.45       55.00     18.08 o 
   1  43   0       11.57       23.24     10.61 o 
 -10   1   1        1.56        7.62      4.90 o 
  -9   1   1      122.50      109.15      6.49 o 
  -8   1   1       45.52       53.23      4.46 o 
  -7   1   1       12.44       18.47      2.65 o 
  -6   1   1      253.31      301.97      6.81 o 
  -5   1   1       36.86       41.82      2.81 o 
  -4   1   1      461.62      511.74      8.86 o 
  -3   1   1     1958.05     2014.19     22.58 o 
  -2   1   1      540.59      586.63     11.67 o 
  -1   1   1       49.53       49.71      2.04 o 
   0   1   1       15.84       19.15      0.96 o 
   1   1   1      216.67      215.01      2.97 o 
   2   1   1      283.85      293.58      3.74 o 
   3   1   1     1445.24     1517.54     14.82 o 
   4   1   1       51.22       58.20      2.82 o 
   5   1   1     1587.81     1627.01     17.25 o 
   6   1   1     1245.53     1250.57     14.74 o 
   7   1   1        6.92       15.08      2.11 o 
   8   1   1       61.72       65.17      7.46 o 
   9   1   1       79.86       75.87     20.34 o 
  10   1   1       27.28       26.20      7.18 o 
 -10   2   1      122.05      116.63     19.21 o 
  -9   2   1      515.60      507.71     13.83 o 
  -8   2   1       87.30       83.52      5.34 o 
  -7   2   1      887.08      856.68     16.31 o 
  -6   2   1     1813.72     1743.18     21.77 o 
  -5   2   1      875.85      842.02     12.01 o 
  -4   2   1        0.23        2.03      1.27 o 
  -3   2   1      966.22      951.79     12.65 o 
  -2   2   1    83659.80    69574.96   1903.63 o 
  -1   2   1     2675.23     2776.92     30.89 o 
   0   2   1     1160.83     1083.31     13.01 o 
   1   2   1    10507.29    10411.99     97.37 o 
   2   2   1      987.40      923.94      9.21 o 
   3   2   1     1884.42     1917.97     18.21 o 
   4   2   1       77.35       74.43      2.44 o 
   5   2   1      381.23      391.45      6.11 o 
   6   2   1      203.13      211.08      4.63 o 
   7   2   1      451.44      453.40     10.33 o 
   8   2   1      246.64      272.05     15.07 o 
   9   2   1      377.42      385.68     26.74 o 
  10   2   1        9.30        3.77      4.50 o 
 -10   3   1       39.01       44.25      7.18 o 
  -9   3   1      100.20      108.49      6.57 o 
  -8   3   1      632.38      672.02     16.85 o 
  -7   3   1       88.15       77.50      5.13 o 
  -6   3   1       78.02      104.40      4.14 o 
  -5   3   1      337.08      379.03      7.23 o 
  -4   3   1       79.29       51.29      2.89 o 
  -3   3   1     8352.58     8558.95     82.57 o 
  -2   3   1     9222.16     9306.57    100.34 o 
  -1   3   1      678.57      693.83      8.44 o 
   0   3   1      313.75      286.86      4.21 o 
   1   3   1     3608.32     3663.11     33.49 o 
   2   3   1      560.66      603.02      6.96 o 
   3   3   1     1328.55     1428.72     14.13 o 
   4   3   1      390.53      379.43      5.48 o 
   5   3   1      900.93      813.47     10.11 o 
   6   3   1      970.15      932.76     11.87 o 
   7   3   1     1019.99      981.42     19.60 o 
   8   3   1       68.95       75.92     12.81 o 
   9   3   1       62.55       67.26      8.52 o 
  10   3   1        5.82        2.79      4.50 o 
 -10   4   1        6.70        5.13      4.16 o 
  -9   4   1       10.33       10.24      3.19 o 
  -8   4   1        1.75        1.81      2.10 o 
  -7   4   1      781.49      749.43     14.98 o 
  -6   4   1     3004.21     2858.86     29.64 o 
  -5   4   1        6.90        9.20      1.59 o 
  -4   4   1      572.79      590.67      8.90 o 
  -3   4   1     1182.09     1293.52     16.84 o 
  -2   4   1    35805.79    34935.48    415.00 o 
  -1   4   1      491.86      585.21      7.93 o 
   0   4   1    13294.85    13047.48    153.16 o 
   1   4   1      782.04      734.73      8.12 o 
   2   4   1     4550.97     4330.70     37.98 o 
   3   4   1        7.15        5.57      0.65 o 
   4   4   1     2205.54     2392.49     23.13 o 
   5   4   1      499.60      480.37      8.77 o 
   6   4   1      552.84      519.52      8.27 o 
   7   4   1       70.67       83.88      4.30 o 
   8   4   1       28.45       31.81      5.86 o 
   9   4   1       78.39       83.15      9.31 o 
  10   4   1      255.13      270.30     17.02 o 
 -10   5   1      233.09      244.96     11.59 o 
  -9   5   1      403.96      383.54     11.96 o 
  -8   5   1      311.98      343.14     10.44 o 
  -7   5   1      821.87      752.13     15.62 o 
  -6   5   1        9.45       13.05      2.00 o 
  -5   5   1       33.16       25.78      2.38 o 
  -4   5   1     2960.15     3073.91     31.54 o 
  -3   5   1       36.00       29.06      2.08 o 
  -2   5   1     1040.87     1037.80     14.22 o 
  -1   5   1     3981.45     3941.02     52.14 o 
   0   5   1     2228.48     2181.48     23.30 o 
   1   5   1     6210.66     6423.94     59.84 o 
   2   5   1        1.88        2.14      0.64 o 
   3   5   1     1203.10     1415.31     13.81 o 
   4   5   1       32.67       46.60      1.80 o 
   5   5   1      174.67      251.74      4.89 o 
   6   5   1      387.01      375.69      6.78 o 
   7   5   1      221.51      212.29      8.61 o 
   8   5   1        6.43        9.84      3.97 o 
   9   5   1       64.85       53.61      7.99 o 
  10   5   1      482.68      480.28     30.13 o 
 -10   6   1      119.32      120.96      9.13 o 
  -9   6   1        9.91       15.32      3.48 o 
  -8   6   1       15.94       19.09      5.44 o 
  -7   6   1       99.92      108.57      6.09 o 
  -6   6   1     1219.71     1191.16     16.23 o 
  -5   6   1        2.49        3.10      1.26 o 
  -4   6   1        2.28        3.90      1.16 o 
  -3   6   1     1059.33     1193.01     15.49 o 
  -2   6   1     2757.97     2773.61     32.27 o 
  -1   6   1     2989.17     3071.20     32.41 o 
   0   6   1      886.71      865.88      9.50 o 
   1   6   1     2186.49     2111.13     20.95 o 
   2   6   1      701.89      652.55      8.21 o 
   3   6   1       12.68       15.44      1.38 o 
   4   6   1      743.85      735.30      9.31 o 
   5   6   1      675.46      707.42      9.61 o 
   6   6   1      201.74      223.24      5.39 o 
   7   6   1      196.77      217.89      8.68 o 
   8   6   1        1.42        3.94      3.43 o 
   9   6   1        0.50       -2.03      3.43 o 
  10   6   1       94.73       94.87     10.83 o 
 -10   7   1        1.69       -0.14      3.31 o 
  -9   7   1       65.92       64.39      5.93 o 
  -8   7   1       18.09       21.14      3.39 o 
  -7   7   1      381.04      370.68      8.64 o 
  -6   7   1       47.34       50.31      3.43 o 
  -5   7   1      328.15      359.15      6.65 o 
  -4   7   1       29.57       36.55      2.12 o 
  -3   7   1       35.57       38.56      2.09 o 
  -2   7   1      970.15      922.18     12.37 o 
  -1   7   1       19.54       32.87      1.81 o 
   0   7   1     2340.61     2406.96     24.01 o 
   1   7   1      161.14      190.21      3.04 o 
   2   7   1      748.13      715.60      8.93 o 
   3   7   1     1294.03     1258.34     12.97 o 
   4   7   1       98.50       96.44      2.84 o 
   5   7   1      574.85      588.72      8.56 o 
   6   7   1       55.21       53.92      2.59 o 
   7   7   1       26.43       34.16      3.33 o 
   8   7   1       84.47       75.50     12.43 o 
   9   7   1        1.77        0.58      3.43 o 
  10   7   1        0.06        1.33      5.27 o 
 -10   8   1       39.17       46.63      6.17 o 
  -9   8   1       12.99       24.35      4.48 o 
  -8   8   1      720.04      723.29     16.92 o 
  -7   8   1      304.61      295.03      7.58 o 
  -6   8   1       77.80       82.97      3.73 o 
  -5   8   1     1158.90     1174.77     14.69 o 
  -4   8   1      857.06      862.13     12.38 o 
  -3   8   1      199.19      237.24      4.98 o 
  -2   8   1      225.13      293.26      5.02 o 
  -1   8   1     3487.30     3249.08     31.60 o 
   0   8   1     3239.40     3237.32     31.85 o 
   1   8   1     1872.43     1883.57     18.87 o 
   2   8   1      226.64      232.96      4.62 o 
   3   8   1     2218.44     2317.92     23.31 o 
   4   8   1     3944.27     4076.28     35.66 o 
   5   8   1      307.32      296.39      5.18 o 
   6   8   1       17.07       24.83      2.21 o 
   7   8   1      100.94      108.19      6.11 o 
   8   8   1        1.29        4.06      3.43 o 
   9   8   1       65.49       97.13      9.84 o 
  10   8   1       26.18       28.66      7.18 o 
 -10   9   1       20.23       21.40      4.92 o 
  -9   9   1      102.87      134.64     14.33 o 
  -8   9   1        1.96        3.22      2.34 o 
  -7   9   1       33.21       45.32      3.96 o 
  -6   9   1      427.40      455.86     10.57 o 
  -5   9   1       23.42       25.52      2.13 o 
  -4   9   1      812.38      900.48     13.56 o 
  -3   9   1      159.60      174.44      5.33 o 
  -2   9   1        2.05        6.09      0.92 o 
  -1   9   1      210.70      204.21      5.40 o 
   0   9   1     1520.27     1662.56     18.59 o 
   1   9   1     4787.67     5018.76     49.25 o 
   2   9   1        0.18        3.62      0.87 o 
   3   9   1     2144.82     2095.23     22.83 o 
   4   9   1      694.26      691.21      8.12 o 
   5   9   1       44.86       48.93      2.44 o 
   6   9   1      217.87      215.00      6.30 o 
   7   9   1     1365.93     1311.11     25.66 o 
   8   9   1      619.13      608.64     18.23 o 
   9   9   1      165.82      187.16     13.51 o 
  10   9   1      198.74      203.12     26.37 o 
 -10  10   1      205.84      222.41     11.58 o 
  -9  10   1      423.59      450.51     33.03 o 
  -8  10   1       63.05       63.95      4.69 o 
  -7  10   1       71.48       66.15      3.98 o 
  -6  10   1      947.11      900.46     15.53 o 
  -5  10   1      755.51      684.25     10.19 o 
  -4  10   1     1856.83     1875.19     22.47 o 
  -3  10   1     2170.44     2236.09     24.95 o 
  -2  10   1      803.71      857.50     11.62 o 
  -1  10   1     1493.96     1330.13     21.91 o 
   0  10   1    17788.40    17531.73    176.00 o 
   1  10   1      209.49      169.74      5.40 o 
   2  10   1       13.66       28.93      1.80 o 
   3  10   1      330.09      399.99      8.67 o 
   4  10   1        8.78        3.82      1.12 o 
   5  10   1      192.59      178.46      3.77 o 
   6  10   1      492.24      475.33      9.91 o 
   7  10   1       66.06       65.60      5.18 o 
   8  10   1      117.87      123.99      8.11 o 
   9  10   1       76.35       82.40     13.18 o 
  10  10   1       13.94       10.44      5.42 o 
 -10  11   1        0.67       -0.30      3.43 o 
  -9  11   1       27.34       27.81      5.12 o 
  -8  11   1        1.61        1.10      2.22 o 
  -7  11   1        1.19        1.08      1.95 o 
  -6  11   1        7.32       12.90      2.30 o 
  -5  11   1      334.55      359.74      6.89 o 
  -4  11   1      677.73      670.66     12.00 o 
  -3  11   1       23.73       21.86      1.75 o 
  -2  11   1     3026.10     3128.33     33.48 o 
  -1  11   1     2017.98     2123.69     26.62 o 
   0  11   1     3998.49     4223.49     44.30 o 
   1  11   1      125.15       90.52      3.83 o 
   2  11   1     1526.29     1628.36     17.54 o 
   3  11   1        8.23        9.43      1.35 o 
   4  11   1     1874.26     1930.74     19.75 o 
   5  11   1     2006.24     2017.70     20.04 o 
   6  11   1       98.06      106.49      4.78 o 
   7  11   1     1826.25     1658.32     30.90 o 
   8  11   1       21.67       26.58      4.68 o 
   9  11   1      215.42      225.72     14.58 o 
  10  11   1       47.71       55.70     20.34 o 
 -10  12   1       44.25       51.96      6.53 o 
  -9  12   1      107.22      111.79     13.56 o 
  -8  12   1       39.29       41.09      4.27 o 
  -7  12   1       18.16       11.28      2.74 o 
  -6  12   1      320.39      269.23      7.49 o 
  -5  12   1        4.64        4.70      1.59 o 
  -4  12   1       76.43       76.54      3.28 o 
  -3  12   1     2244.98     2343.32     24.89 o 
  -2  12   1     1936.37     1957.89     22.37 o 
  -1  12   1        4.51        6.46      1.35 o 
   0  12   1     4966.19     5144.69     53.54 o 
   1  12   1       85.59       89.08      3.47 o 
   2  12   1      219.13      257.38      5.67 o 
   3  12   1      226.40      240.63      5.49 o 
   4  12   1     2085.69     2297.04     22.96 o 
   5  12   1       72.89       78.73      2.92 o 
   6  12   1        0.72        2.38      1.84 o 
   7  12   1      132.98      137.95      8.82 o 
   8  12   1      160.76      154.82      9.05 o 
   9  12   1       72.95       71.02      9.01 o 
  10  12   1      366.12      358.38     24.11 o 
 -10  13   1      488.24      514.24     19.07 o 
  -9  13   1       13.15       24.34      4.92 o 
  -8  13   1        1.04       -0.80      2.19 o 
  -7  13   1      691.42      676.08     14.83 o 
  -6  13   1      206.76      224.02      6.85 o 
  -5  13   1        1.29        1.43      1.32 o 
  -4  13   1      114.24      183.02      6.32 o 
  -3  13   1        3.19       16.87      1.63 o 
  -2  13   1      211.55      222.21      8.67 o 
  -1  13   1      291.88      265.85      6.12 o 
   0  13   1     2384.62     2428.05     26.73 o 
   1  13   1      128.16      123.19      2.83 o 
   2  13   1     4977.48     4884.58     45.35 o 
   3  13   1      964.54     1066.87     13.07 o 
   4  13   1        4.27        4.84      0.93 o 
   5  13   1      149.22      172.41      3.88 o 
   6  13   1      279.48      292.05      9.58 o 
   7  13   1      475.92      485.69     15.43 o 
   8  13   1        6.85       10.12      3.58 o 
   9  13   1       43.90       42.12      7.60 o 
  10  13   1       40.92       59.39     17.33 o 
 -10  14   1       68.57       73.67      7.73 o 
  -9  14   1      215.17      237.98     11.37 o 
  -8  14   1        1.37        3.68      2.63 o 
  -7  14   1       18.44       18.77      3.07 o 
  -6  14   1        0.20        3.42      2.01 o 
  -5  14   1       56.93       64.91      3.72 o 
  -4  14   1       42.48       35.73      2.46 o 
  -3  14   1     3740.58     3803.00     39.63 o 
  -2  14   1      361.16      428.06      9.36 o 
  -1  14   1      303.75      271.42      6.36 o 
   0  14   1     1743.64     1808.51     20.71 o 
   1  14   1     2592.36     2758.10     28.89 o 
   2  14   1      756.08      721.44      9.15 o 
   3  14   1       10.91       26.52      1.69 o 
   4  14   1      699.50      762.98      9.63 o 
   5  14   1      308.37      309.25      6.07 o 
   6  14   1        2.43        0.75      1.94 o 
   7  14   1     1125.55     1043.01     30.98 o 
   8  14   1        0.33        3.13      3.58 o 
   9  14   1      381.05      387.88     19.09 o 
  10  14   1      120.96      121.99     12.22 o 
 -10  15   1        0.92        4.17      4.19 o 
  -9  15   1        0.26        4.75      3.61 o 
  -8  15   1       74.43       74.73      7.40 o 
  -7  15   1       44.01       60.04      5.30 o 
  -6  15   1       37.85       43.83      3.72 o 
  -5  15   1      952.16      975.11     17.45 o 
  -4  15   1      390.31      348.73      7.28 o 
  -3  15   1      761.15      854.38     12.34 o 
  -2  15   1      101.79       95.68      3.17 o 
  -1  15   1     2587.65     2768.20     36.71 o 
   0  15   1     1798.94     1930.07     22.09 o 
   1  15   1     1246.83     1132.91     13.53 o 
   2  15   1     2124.01     1992.62     22.29 o 
   3  15   1      342.60      335.40      5.32 o 
   4  15   1     1522.33     1589.98     17.69 o 
   5  15   1     1114.42     1131.36     19.34 o 
   6  15   1       87.79       88.49      5.43 o 
   7  15   1       46.06       38.39     10.47 o 
   8  15   1      138.29      134.64      8.75 o 
   9  15   1      554.23      545.43     23.06 o 
  -9  16   1      516.15      533.22     17.88 o 
  -8  16   1      718.89      719.40     21.73 o 
  -7  16   1      428.33      408.19     11.22 o 
  -6  16   1      134.33      112.87      5.48 o 
  -5  16   1      333.23      316.32      9.04 o 
  -4  16   1      506.55      440.37      8.40 o 
  -3  16   1     2273.98     2214.02     27.99 o 
  -2  16   1     3655.54     3575.67     46.50 o 
  -1  16   1      456.86      504.47      9.83 o 
   0  16   1      654.02      677.03      9.47 o 
   1  16   1      171.64      197.07      5.16 o 
   2  16   1      690.86      693.71     12.61 o 
   3  16   1     2096.63     2117.16     22.13 o 
   4  16   1      872.09      913.34     11.58 o 
   5  16   1      319.68      294.91      8.09 o 
   6  16   1      271.78      278.67     13.42 o 
   7  16   1      407.01      400.53     14.13 o 
   8  16   1       12.11       14.69      4.31 o 
   9  16   1       73.10       75.11      9.41 o 
  -9  17   1       93.74      132.95     11.22 o 
  -8  17   1        2.44        2.81      2.81 o 
  -7  17   1      242.21      277.19     15.74 o 
  -6  17   1      667.68      709.95     33.09 o 
  -5  17   1       95.32      100.32      5.28 o 
  -4  17   1      308.54      347.96      7.21 o 
  -3  17   1     4199.67     4637.83     52.52 o 
  -2  17   1      237.53      273.08      5.52 o 
  -1  17   1     3560.65     3916.76     50.56 o 
   0  17   1     1408.81     1377.08     16.72 o 
   1  17   1     1840.01     2050.44     22.63 o 
   2  17   1      283.14      303.40      5.30 o 
   3  17   1       54.23       53.48      2.64 o 
   4  17   1      316.42      299.74      5.93 o 
   5  17   1        4.03        5.68      2.11 o 
   6  17   1       18.82       16.39      3.41 o 
   7  17   1      279.36      284.53     17.88 o 
   8  17   1      146.73      137.63      9.19 o 
   9  17   1       11.33       13.42      5.57 o 
  -9  18   1        2.83        8.29      7.16 o 
  -8  18   1       11.24        5.79      4.90 o 
  -7  18   1        0.04        0.61      2.36 o 
  -6  18   1       41.18       42.45      5.41 o 
  -5  18   1      344.68      348.08     10.20 o 
  -4  18   1        0.59        4.28      1.50 o 
  -3  18   1      765.56      812.47     12.21 o 
  -2  18   1       33.55       38.41      2.78 o 
  -1  18   1     2405.30     2560.95     35.03 o 
   0  18   1      679.33      792.44     10.81 o 
   1  18   1       56.88       55.94      3.47 o 
   2  18   1       74.54       60.66      3.27 o 
   3  18   1      482.76      512.15     11.86 o 
   4  18   1      182.72      190.87      4.82 o 
   5  18   1      103.26      111.05      5.99 o 
   6  18   1     2459.74     2393.77     48.82 o 
   7  18   1      341.77      294.06     12.19 o 
   8  18   1      264.36      262.86     12.42 o 
   9  18   1       55.69       56.48      8.49 o 
  -9  19   1        0.22       -2.56      4.52 o 
  -8  19   1      267.83      285.25     15.20 o 
  -7  19   1       15.05        9.59      4.52 o 
  -6  19   1      137.80      122.41      8.08 o 
  -5  19   1        9.61        6.72      2.49 o 
  -4  19   1       71.74       60.68      5.12 o 
  -3  19   1        1.68        4.02      1.50 o 
  -2  19   1       30.60       39.72      2.84 o 
  -1  19   1      480.34      445.02      9.45 o 
   0  19   1     2049.08     2334.32     26.66 o 
   1  19   1      224.87      291.27      5.31 o 
   2  19   1        5.61        6.13      1.13 o 
   3  19   1       32.14       23.61      2.01 o 
   4  19   1      508.68      492.77     11.04 o 
   5  19   1        1.81        5.86      2.26 o 
   6  19   1      320.37      335.00     12.53 o 
   7  19   1      498.79      452.62     15.82 o 
   8  19   1       25.81       27.26     10.33 o 
   9  19   1       10.47        2.80      4.45 o 
  -9  20   1      268.09      311.86     17.36 o 
  -8  20   1      226.28      225.32     14.12 o 
  -7  20   1      188.63      194.60      9.55 o 
  -6  20   1        0.30       -0.58      4.14 o 
  -5  20   1      339.39      334.79     10.60 o 
  -4  20   1       76.73       75.31      7.41 o 
  -3  20   1     2179.45     2161.97     28.17 o 
  -2  20   1      702.69      715.46     12.47 o 
  -1  20   1      484.33      494.92     10.31 o 
   0  20   1      665.63      679.17     11.42 o 
   1  20   1     1940.21     2001.48     22.75 o 
   2  20   1      429.70      403.63      6.77 o 
   3  20   1       35.70       41.25      2.30 o 
   4  20   1      386.52      398.94      9.82 o 
   5  20   1       93.15      106.40      6.47 o 
   6  20   1      510.77      528.00     16.34 o 
   7  20   1      188.58      205.41     10.64 o 
   8  20   1       39.29       40.12      6.20 o 
   9  20   1      124.36      163.46     15.82 o 
  -9  21   1        6.34        4.21      5.27 o 
  -8  21   1       22.64       28.54      7.53 o 
  -7  21   1      599.58      602.84     25.00 o 
  -6  21   1      607.12      610.06     25.88 o 
  -5  21   1      634.31      614.14     19.15 o 
  -4  21   1      140.75      124.87      6.51 o 
  -3  21   1      713.56      754.92     13.56 o 
  -2  21   1      153.86      146.46      5.18 o 
  -1  21   1       31.89       19.83      2.45 o 
   0  21   1      753.36      663.23      9.78 o 
   1  21   1      154.62      143.15      3.70 o 
   2  21   1       80.22       63.38      3.12 o 
   3  21   1       12.27       10.69      1.63 o 
   4  21   1      517.08      477.84     11.41 o 
   5  21   1      393.66      387.24     12.31 o 
   6  21   1     1271.59     1280.98     29.87 o 
   7  21   1        0.30        1.41      2.98 o 
   8  21   1       57.86       70.41      7.89 o 
   9  21   1      108.36      121.73     32.02 o 
  -9  22   1      106.96      114.24     32.77 o 
  -8  22   1        0.32       -1.51      4.26 o 
  -7  22   1      252.59      259.81     11.20 o 
  -6  22   1      116.50      114.19     12.81 o 
  -5  22   1       81.49       73.99      9.59 o 
  -4  22   1      493.20      490.36     13.38 o 
  -3  22   1     1072.10     1060.29     18.00 o 
  -2  22   1     1241.11     1289.92     19.32 o 
  -1  22   1      937.32     1031.45     17.54 o 
   0  22   1       19.65       26.71      2.52 o 
   1  22   1       10.20       13.12      1.42 o 
   2  22   1        2.52        4.65      1.19 o 
   3  22   1      697.12      652.76     10.78 o 
   4  22   1       43.48       36.30      3.74 o 
   5  22   1      405.60      413.36     13.71 o 
   6  22   1      160.53      167.35      9.04 o 
   7  22   1      207.02      232.60     11.39 o 
   8  22   1        1.58        6.99      4.31 o 
   9  22   1        0.08       -3.26      4.71 o 
  -9  23   1      157.50      175.20     13.58 o 
  -8  23   1      161.74      178.33     16.57 o 
  -7  23   1       95.27      100.21      7.47 o 
  -6  23   1        0.03        6.30      7.53 o 
  -5  23   1      560.35      569.79     40.68 o 
  -4  23   1        7.19        4.88      2.45 o 
  -3  23   1        0.44        0.90      2.17 o 
  -2  23   1      209.92      243.77      6.89 o 
  -1  23   1      135.51      192.42      6.22 o 
   0  23   1      459.83      478.75      9.40 o 
   1  23   1     2232.22     2211.77     25.35 o 
   2  23   1     2364.72     2380.12     26.37 o 
   3  23   1     1677.78     1608.81     23.26 o 
   4  23   1        0.23       -1.42      1.99 o 
   5  23   1       16.18       21.11      3.90 o 
   6  23   1      326.71      314.08     12.63 o 
   7  23   1      205.13      186.31     10.39 o 
   8  23   1      274.13      260.10     15.56 o 
  -8  24   1      148.58      133.70     11.56 o 
  -7  24   1      481.32      438.92     17.22 o 
  -6  24   1      297.22      258.34     17.91 o 
  -5  24   1      279.90      259.18     26.37 o 
  -4  24   1      201.41      203.40      9.24 o 
  -3  24   1      725.89      733.60     17.14 o 
  -2  24   1      622.44      640.44     13.36 o 
  -1  24   1       92.35       85.28      4.52 o 
   0  24   1      101.34      133.05      4.89 o 
   1  24   1      611.29      621.45      9.56 o 
   2  24   1        3.21        5.98      1.49 o 
   3  24   1     1139.44     1154.32     20.38 o 
   4  24   1     1455.14     1423.15     51.32 o 
   5  24   1       91.32       91.42      6.56 o 
   6  24   1       39.66       35.14      5.04 o 
   7  24   1        5.47        8.02      4.50 o 
   8  24   1        0.35        4.93      4.90 o 
  -8  25   1        1.98        1.15      4.32 o 
  -7  25   1        3.21        8.07      4.72 o 
  -6  25   1       71.84       67.69     10.85 o 
  -5  25   1       21.73       38.37      8.49 o 
  -4  25   1       31.92       24.84      4.06 o 
  -3  25   1        0.13       -0.88      2.11 o 
  -2  25   1       51.63       41.36      3.51 o 
  -1  25   1      317.39      308.24      8.36 o 
   0  25   1       30.08       46.73      3.65 o 
   1  25   1       73.14       62.90      3.48 o 
   2  25   1      560.75      574.56     10.18 o 
   3  25   1        1.41       10.42      3.65 o 
   4  25   1      100.02      110.29      6.27 o 
   5  25   1      237.31      218.35     17.96 o 
   6  25   1        0.55       -1.97      4.14 o 
   7  25   1      187.24      183.71     12.66 o 
   8  25   1       67.06       89.66     10.03 o 
  -8  26   1      234.44      270.76     16.11 o 
  -7  26   1      313.01      281.24     23.73 o 
  -6  26   1       45.65       34.03      9.04 o 
  -5  26   1      606.47      572.16     26.24 o 
  -4  26   1     1175.78     1132.75     29.51 o 
  -3  26   1       20.42       25.13      3.82 o 
  -2  26   1      367.06      396.48     12.00 o 
  -1  26   1        3.69        5.22      1.95 o 
   0  26   1      667.19      557.89     12.17 o 
   1  26   1     1577.70     1483.90     23.97 o 
   2  26   1        7.98       22.82      3.57 o 
   3  26   1      942.34      928.53     19.47 o 
   4  26   1      880.37      881.21     19.61 o 
   5  26   1       42.63       55.67      6.49 o 
   6  26   1      205.79      206.91     12.40 o 
   7  26   1        1.49        3.32      4.32 o 
   8  26   1        2.31        4.40      6.40 o 
  -8  27   1      165.14      139.46     12.43 o 
  -7  27   1        0.21       -0.75      4.26 o 
  -6  27   1      114.34      114.40     13.37 o 
  -5  27   1      193.91      178.84     15.39 o 
  -4  27   1        0.42        0.83      4.56 o 
  -3  27   1      192.17      182.64      8.79 o 
  -2  27   1      261.14      249.23      9.67 o 
  -1  27   1      401.14      364.86      9.77 o 
   0  27   1      202.55      159.97      7.73 o 
   1  27   1      157.75      207.96      8.88 o 
   2  27   1     2269.48     2145.84     38.40 o 
   3  27   1     2194.70     2052.21     36.16 o 
   4  27   1       12.44       22.77      4.22 o 
   5  27   1       43.80       46.34     18.46 o 
   6  27   1       53.28       69.28      7.75 o 
   7  27   1       21.13       26.81      6.27 o 
   8  27   1       29.83       29.00     11.68 o 
  -8  28   1      179.00      189.33     17.70 o 
  -7  28   1      136.30      136.73     11.71 o 
  -6  28   1      318.30      331.20     21.53 o 
  -5  28   1      766.74      764.47     77.22 o 
  -4  28   1      183.80      168.54     15.01 o 
  -3  28   1      173.42      176.16     10.66 o 
  -2  28   1      123.76      136.30      7.36 o 
  -1  28   1       73.27       80.10      5.38 o 
   0  28   1       30.89       49.03      6.33 o 
   1  28   1      909.89      885.92     17.76 o 
   2  28   1      201.11      243.68     16.24 o 
   3  28   1      494.43      492.88     23.17 o 
   4  28   1      549.30      556.98     30.13 o 
   5  28   1        0.13       -0.52      3.19 o 
   6  28   1       97.81      114.56     12.05 o 
   7  28   1        0.36       -0.40      3.97 o 
   8  28   1      365.76      401.19     20.27 o 
  -7  29   1      195.29      144.11     12.31 o 
  -6  29   1      524.87      555.53     28.40 o 
  -5  29   1       64.17       84.66     11.94 o 
  -4  29   1        6.67        2.62      7.53 o 
  -3  29   1       64.22       66.24      6.85 o 
  -2  29   1      166.99      132.26     12.98 o 
  -1  29   1      546.84      549.91     24.66 o 
   0  29   1        0.06        0.15      2.57 o 
   1  29   1       47.72       54.15      5.19 o 
   2  29   1        1.60        5.05      5.25 o 
   3  29   1      109.62      122.83     12.51 o 
   4  29   1     1281.32     1191.96     61.78 o 
   5  29   1      208.69      236.56     24.86 o 
   6  29   1      372.75      368.48     17.28 o 
   7  29   1        3.46        1.09      4.64 o 
  -7  30   1       13.65        8.72      5.42 o 
  -6  30   1        0.94        5.54      6.59 o 
  -5  30   1      494.86      450.48     24.77 o 
  -4  30   1       26.76       30.13      8.33 o 
  -3  30   1      436.18      423.00     22.52 o 
  -2  30   1        0.26        0.38      4.90 o 
  -1  30   1      223.87      212.33     16.08 o 
   0  30   1        9.86        5.95      3.10 o 
   1  30   1     1436.35     1239.42     31.93 o 
   2  30   1      120.58       83.79     16.57 o 
   3  30   1      222.97      239.44     18.08 o 
   4  30   1      183.99      150.34     14.38 o 
   5  30   1       89.67       75.34     15.82 o 
   6  30   1        0.12        0.75      7.53 o 
   7  30   1       78.58       90.40     18.83 o 
  -7  31   1       57.77       52.96      8.78 o 
  -6  31   1       45.98       57.36     11.91 o 
  -5  31   1       34.10       28.16      8.33 o 
  -4  31   1       38.68       37.57      9.41 o 
  -3  31   1        4.21       20.56      7.23 o 
  -2  31   1        0.00        2.88      4.32 o 
  -1  31   1        1.67        9.04      8.66 o 
   0  31   1      356.29      302.57     19.09 o 
   1  31   1      236.73      261.67     17.84 o 
   2  31   1       91.30      114.86     12.75 o 
   3  31   1       35.56       39.38      9.06 o 
   4  31   1      241.40      202.65     24.11 o 
   5  31   1       56.30       40.68     12.81 o 
   6  31   1        6.58       18.08     11.30 o 
   7  31   1       13.97       27.87     12.81 o 
  -7  32   1      165.94      168.65     23.73 o 
  -6  32   1        9.69       14.97      8.08 o 
  -5  32   1      447.66      423.65     25.10 o 
  -4  32   1      135.38      152.18     31.64 o 
  -3  32   1       29.66       15.82     11.30 o 
  -2  32   1        2.79       -1.82      4.32 o 
  -1  32   1        1.16       10.26      6.33 o 
   0  32   1      145.36      158.93     14.80 o 
   1  32   1      899.88      860.54     33.80 o 
   2  32   1       10.38       10.83      6.33 o 
   3  32   1       76.69       61.26     11.15 o 
   4  32   1      155.43      153.69     21.85 o 
   5  32   1      366.85      367.64     33.15 o 
   6  32   1       97.23       82.12     18.08 o 
   7  32   1       64.12       85.88     19.59 o 
  -6  33   1       12.68       -1.13      6.68 o 
  -5  33   1      276.47      303.14     22.41 o 
  -4  33   1      226.29      176.40     27.12 o 
  -3  33   1      329.76      306.18     20.92 o 
  -2  33   1      144.85      126.23     14.27 o 
  -1  33   1       66.25       60.37     10.38 o 
   0  33   1       11.02       18.16      7.18 o 
   1  33   1      375.74      410.42     29.00 o 
   2  33   1       10.71        9.79      5.79 o 
   3  33   1        1.88       12.11      6.86 o 
   4  33   1      311.21      281.76     29.38 o 
   5  33   1      454.56      501.74     38.42 o 
   6  33   1       57.03       72.32     18.08 o 
  -6  34   1       22.43       31.64     12.81 o 
  -5  34   1      139.30      123.07     15.56 o 
  -4  34   1      121.13      135.96     26.74 o 
  -3  34   1      451.92      472.36     44.83 o 
  -2  34   1      375.29      342.39     21.67 o 
  -1  34   1      603.61      554.26     29.00 o 
   0  34   1        2.23       -1.13      5.33 o 
   1  34   1       53.79       76.08     11.98 o 
   2  34   1      608.24      518.31     34.28 o 
   3  34   1       65.33       56.09     10.83 o 
   4  34   1       93.88       90.40     18.83 o 
   5  34   1        3.18        7.53      9.79 o 
   6  34   1        0.69        4.52      9.79 o 
  -6  35   1       35.50       24.11     12.81 o 
  -5  35   1        2.87        4.52      6.83 o 
  -4  35   1      172.46      177.77     17.90 o 
  -3  35   1      334.09      348.34     22.74 o 
  -2  35   1       77.88       99.61     21.09 o 
  -1  35   1      123.26      132.59     15.34 o 
   0  35   1      324.85      335.02     40.30 o 
   1  35   1       50.79       67.50     15.44 o 
   2  35   1      518.29      479.70     26.09 o 
   3  35   1      165.59      156.45     16.24 o 
   4  35   1      587.55      597.42     43.70 o 
   5  35   1      336.21      278.74     31.64 o 
   6  35   1       76.69       92.66     21.09 o 
  -6  36   1      273.33      324.70     33.15 o 
  -5  36   1      395.84      384.62     26.17 o 
  -4  36   1      300.48      281.85     22.07 o 
  -3  36   1      158.01      198.04     18.33 o 
  -2  36   1       12.16       29.73      9.76 o 
  -1  36   1       40.75       65.94     12.11 o 
   0  36   1      317.83      353.54     23.37 o 
   1  36   1      675.97      668.42     31.91 o 
   2  36   1      235.57      271.27     20.78 o 
   3  36   1      299.50      278.94     21.31 o 
   4  36   1        1.36       12.05     11.30 o 
   5  36   1        0.01       16.57     11.30 o 
  -5  37   1      237.79      240.47     21.13 o 
  -4  37   1       16.47       22.45     15.44 o 
  -3  37   1       75.69      104.81     26.37 o 
  -2  37   1        2.37        2.36      5.97 o 
  -1  37   1       22.25       29.60      9.22 o 
   0  37   1       48.90       49.24     11.15 o 
   1  37   1       95.74      110.03     14.64 o 
   2  37   1       27.42       32.27      9.84 o 
   3  37   1        8.92        9.04      7.46 o 
   4  37   1      166.50      127.32     23.35 o 
   5  37   1       35.01        9.79     11.30 o 
  -5  38   1      126.50      124.17     29.76 o 
  -4  38   1       26.28       35.83     10.68 o 
  -3  38   1        9.52       12.44     11.30 o 
  -2  38   1       28.21       30.30      9.41 o 
  -1  38   1       97.50      109.19     15.01 o 
   0  38   1      157.37      160.10     17.31 o 
   1  38   1       71.21       62.49     12.65 o 
   2  38   1       19.63        8.66      7.99 o 
   3  38   1      134.86      107.10     14.89 o 
   4  38   1       27.42       21.85     13.56 o 
   5  38   1        1.10       -8.29      8.29 o 
  -4  39   1       22.07       22.42      9.84 o 
  -3  39   1        7.53        9.61     12.81 o 
  -2  39   1      179.29      158.28     30.89 o 
  -1  39   1      165.36      108.66     15.65 o 
   0  39   1      106.01       93.08     33.15 o 
   1  39   1       61.35       49.33     11.44 o 
   2  39   1       50.86       31.48     10.68 o 
   3  39   1       15.15       17.74     12.81 o 
   4  39   1      100.38       85.13     21.09 o 
  -4  40   1       81.23       74.57     19.21 o 
  -3  40   1       32.46       19.18     15.07 o 
  -2  40   1      152.60      160.03     18.64 o 
  -1  40   1       53.38       74.90     13.82 o 
   0  40   1      187.00      184.61     28.63 o 
   1  40   1       50.68       33.04     11.15 o 
   2  40   1      101.81       91.13     15.45 o 
   3  40   1       15.79       39.93     15.82 o 
   4  40   1       48.51       58.76     18.08 o 
  -3  41   1       19.14        7.77      8.47 o 
  -2  41   1      175.34      186.43     19.93 o 
  -1  41   1      351.18      347.45     35.03 o 
   0  41   1      147.27      156.38     19.21 o 
   1  41   1        0.08        0.10      7.71 o 
   2  41   1       94.15      115.09     17.31 o 
   3  41   1       30.93       24.11     15.07 o 
  -2  42   1       78.26       80.05     16.20 o 
  -1  42   1      106.52      103.68     16.72 o 
   0  42   1       24.93       37.42     12.11 o 
   1  42   1      229.57      270.07     23.97 o 
   2  42   1      192.50      172.74     19.97 o 
  -1  43   1      104.15      130.29     34.28 o 
   0  43   1      500.19      646.00     63.28 o 
   1  43   1        0.17       10.41      9.01 o 
 -10   0   2       55.47       61.16     10.92 o 
  -9   0   2       15.42        7.22      4.50 o 
  -8   0   2       17.19       14.47      4.87 o 
  -7   0   2       12.00        9.42      4.26 o 
  -6   0   2      494.95      475.89     20.72 o 
  -5   0   2      807.91      749.22     18.04 o 
  -4   0   2    31809.48    31753.72    459.75 o 
  -3   0   2        7.56        3.77      2.04 o 
  -2   0   2     6165.14     6380.80     97.39 o 
  -1   0   2     6015.28     5894.69     77.85 o 
   0   0   2      233.42      243.53      6.79 o 
   1   0   2     1487.20     1524.75     20.82 o 
   2   0   2      792.03      924.84     14.00 o 
   3   0   2      690.23      805.34     12.88 o 
   4   0   2     1241.86     1280.44     19.38 o 
   5   0   2       23.56       31.59      3.65 o 
   6   0   2       24.54       19.64      3.91 o 
   7   0   2      103.10      114.51     13.56 o 
   8   0   2      192.32      201.90     18.83 o 
   9   0   2      365.68      372.16     27.87 o 
  10   0   2      128.73      110.74     18.08 o 
 -10   1   2      352.96      378.48     14.79 o 
  -9   1   2      424.78      426.40     12.85 o 
  -8   1   2      768.15      727.72     17.06 o 
  -7   1   2      177.41      176.84      8.83 o 
  -6   1   2      150.12      134.11      7.62 o 
  -5   1   2     1274.68     1283.41     19.38 o 
  -4   1   2      991.43     1033.07     16.51 o 
  -3   1   2     2010.89     2013.29     23.36 o 
  -2   1   2     2142.11     1892.78     21.94 o 
  -1   1   2     4519.60     4148.04     39.59 o 
   0   1   2     2620.21     2412.92     25.11 o 
   1   1   2      697.35      685.15      7.89 o 
   2   1   2       18.92       36.74      1.43 o 
   3   1   2     3145.42     3134.52     28.77 o 
   4   1   2     2328.62     2296.99     22.42 o 
   5   1   2        0.50        3.10      0.96 o 
   6   1   2      919.66      853.57     13.07 o 
   7   1   2     1282.24     1015.16     31.43 o 
   8   1   2       41.15       46.41      7.46 o 
   9   1   2      101.02      102.92     10.91 o 
  10   1   2        3.33        7.64      7.16 o 
 -10   2   2        0.09        2.22      3.12 o 
  -9   2   2        2.38        3.59      2.77 o 
  -8   2   2       10.31        9.31      3.15 o 
  -7   2   2      158.97      182.84      8.87 o 
  -6   2   2      254.60      228.97      8.86 o 
  -5   2   2       77.79       57.75      3.85 o 
  -4   2   2     3524.62     3557.02     45.64 o 
  -3   2   2     2106.91     2163.25     24.53 o 
  -2   2   2      941.55      895.29     11.62 o 
  -1   2   2       16.92       17.39      1.36 o 
   0   2   2     1774.24     1694.13     19.49 o 
   1   2   2     1274.06     1283.82     12.47 o 
   2   2   2      418.45      413.71      5.74 o 
   3   2   2     1007.76     1029.92     11.84 o 
   4   2   2        0.16       12.33      1.27 o 
   5   2   2      254.83      260.74      5.26 o 
   6   2   2       38.95       53.70      3.21 o 
   7   2   2      164.29      182.24     11.98 o 
   8   2   2      507.26      458.58     30.89 o 
   9   2   2       73.52       69.72      9.84 o 
  10   2   2       16.27       12.25      7.16 o 
 -10   3   2      100.89      103.70      7.25 o 
  -9   3   2       28.40       22.30      4.01 o 
  -8   3   2        3.97       -2.15      2.15 o 
  -7   3   2        2.77        2.62      2.88 o 
  -6   3   2        0.09        2.43      2.43 o 
  -5   3   2      773.99      801.01     14.06 o 
  -4   3   2      929.14      960.56     17.73 o 
  -3   3   2      403.21      409.47      7.89 o 
  -2   3   2      315.50      298.03      5.63 o 
  -1   3   2     1229.06     1120.12     12.60 o 
   0   3   2      759.34      791.59     10.43 o 
   1   3   2     1433.13     1410.53     13.57 o 
   2   3   2       10.27       11.31      1.21 o 
   3   3   2      724.79      934.35     14.26 o 
   4   3   2      335.13      389.72      6.14 o 
   5   3   2      210.07      213.36      4.75 o 
   6   3   2       50.80       68.58      4.88 o 
   7   3   2       33.59       24.72      5.57 o 
   8   3   2      412.96      354.04     17.58 o 
   9   3   2      705.11      666.94     50.10 o 
  10   3   2        0.01        1.26      4.71 o 
 -10   4   2       12.93        7.38      3.34 o 
  -9   4   2        3.45        3.60      2.65 o 
  -8   4   2        0.46        1.40      2.75 o 
  -7   4   2       90.44       98.37      6.75 o 
  -6   4   2        2.54        8.94      3.30 o 
  -5   4   2        5.98        5.88      1.83 o 
  -4   4   2     1098.75     1116.96     16.67 o 
  -3   4   2      975.15     1061.81     14.99 o 
  -2   4   2       78.19       71.50      3.94 o 
  -1   4   2      379.89      414.12      7.62 o 
   0   4   2       98.63       67.65      3.04 o 
   1   4   2        1.16        5.95      0.82 o 
   2   4   2      469.18      438.24      6.61 o 
   3   4   2     1410.07     1499.33     16.18 o 
   4   4   2        0.35        4.33      1.01 o 
   5   4   2      111.81      130.36      3.64 o 
   6   4   2       25.59       25.44      4.40 o 
   7   4   2       76.17       71.35     13.18 o 
   8   4   2       32.45       37.87     10.17 o 
   9   4   2      180.70      190.28     14.38 o 
  10   4   2       46.17       80.80     15.82 o 
 -10   5   2      271.64      288.45     11.28 o 
  -9   5   2      356.83      354.58     11.63 o 
  -8   5   2      325.48      326.61     10.70 o 
  -7   5   2      197.41      217.88      8.88 o 
  -6   5   2        0.38       -0.79      1.89 o 
  -5   5   2     1186.14     1169.85     17.09 o 
  -4   5   2     6205.60     6025.84     64.66 o 
  -3   5   2      660.81      631.49     10.43 o 
  -2   5   2      479.75      435.61      8.39 o 
  -1   5   2        0.17        4.34      0.91 o 
   0   5   2     3735.68     3476.14     37.54 o 
   1   5   2     5848.64     5753.25     54.32 o 
   2   5   2     1934.60     1857.10     18.89 o 
   3   5   2       88.65       68.90      2.05 o 
   4   5   2       22.85       33.92      1.80 o 
   5   5   2     1285.78     1254.95     21.62 o 
   6   5   2      388.05      389.36      8.92 o 
   7   5   2      275.73      260.33     14.11 o 
   8   5   2        2.24        2.31      4.90 o 
   9   5   2      588.03      600.61     25.80 o 
  10   5   2      292.99      284.23     19.18 o 
 -10   6   2       51.82       46.99      5.25 o 
  -9   6   2       29.53       23.07      4.09 o 
  -8   6   2        1.85        3.39      2.64 o 
  -7   6   2      207.86      199.11      8.47 o 
  -6   6   2      332.59      302.80      8.67 o 
  -5   6   2     1473.42     1580.11     21.23 o 
  -4   6   2     3299.23     3396.51     39.47 o 
  -3   6   2       20.91        7.96      2.20 o 
  -2   6   2       46.64       50.55      2.69 o 
  -1   6   2     3987.03     3960.66     43.04 o 
   0   6   2      742.41      813.46     10.82 o 
   1   6   2       28.59       52.39      1.86 o 
   2   6   2      475.60      498.08      8.65 o 
   3   6   2      126.94      117.02      2.63 o 
   4   6   2     1383.76     1380.52     15.71 o 
   5   6   2      543.29      549.16      8.38 o 
   6   6   2        8.94       16.41      2.39 o 
   7   6   2        7.99       10.55      3.48 o 
   8   6   2      356.14      324.40     17.02 o 
   9   6   2        5.77        5.27      4.79 o 
  10   6   2       49.11       74.55     10.91 o 
 -10   7   2      188.60      171.98      8.98 o 
  -9   7   2      188.94      224.04      9.25 o 
  -8   7   2      520.88      534.57     14.25 o 
  -7   7   2        0.47        2.72      2.44 o 
  -6   7   2     1932.74     1923.10     29.27 o 
  -5   7   2       17.17       26.48      2.69 o 
  -4   7   2     1497.77     1609.48     26.19 o 
  -3   7   2     4739.08     4564.51     52.96 o 
  -2   7   2      707.64      674.54     10.46 o 
  -1   7   2     3058.15     2782.89     29.64 o 
   0   7   2      895.83      787.36     11.27 o 
   1   7   2     4723.59     4630.12     42.42 o 
   2   7   2      332.76      475.92      6.11 o 
   3   7   2      301.87      390.89      7.28 o 
   4   7   2      678.77      643.40     10.63 o 
   5   7   2      231.02      182.11      5.02 o 
   6   7   2      748.24      666.33     12.70 o 
   7   7   2      373.23      314.49     11.02 o 
   8   7   2      741.42      635.16     25.61 o 
   9   7   2      318.22      324.06     18.37 o 
  10   7   2        5.90       14.35      6.33 o 
 -10   8   2       51.34       41.93      5.32 o 
  -9   8   2        7.05       12.42      3.50 o 
  -8   8   2       11.67       11.54      3.13 o 
  -7   8   2       33.45       24.13      3.65 o 
  -6   8   2      754.64      711.51     14.40 o 
  -5   8   2      716.10      683.93     11.36 o 
  -4   8   2     1780.87     1827.53     26.69 o 
  -3   8   2      908.61      929.59     15.86 o 
  -2   8   2       35.54       51.77      3.33 o 
  -1   8   2        1.63        1.48      0.92 o 
   0   8   2      139.26      163.64      3.78 o 
   1   8   2      181.97      164.03      3.54 o 
   2   8   2      784.43      767.81     11.14 o 
   3   8   2      369.87      422.01      7.96 o 
   4   8   2     1544.39     1603.60     20.71 o 
   5   8   2       11.90       10.49      2.17 o 
   6   8   2       91.51      108.70      5.77 o 
   7   8   2      286.01      268.24     20.34 o 
   8   8   2      106.01      127.66     11.37 o 
   9   8   2       73.43       62.35      9.54 o 
  10   8   2      143.29      168.59     16.20 o 
 -10   9   2       19.19       18.38      4.92 o 
  -9   9   2       90.95       98.92      6.59 o 
  -8   9   2      157.11      166.02     10.74 o 
  -7   9   2        7.41        3.60      3.09 o 
  -6   9   2      540.02      590.65     15.55 o 
  -5   9   2       70.56       83.93      3.84 o 
  -4   9   2       97.44      110.64      4.91 o 
  -3   9   2      994.70     1041.66     15.54 o 
  -2   9   2      461.07      413.49      8.14 o 
  -1   9   2       78.73       63.73      2.42 o 
   0   9   2     2368.83     2293.70     26.05 o 
   1   9   2     1410.89     1650.78     18.64 o 
   2   9   2        0.01        5.71      0.89 o 
   3   9   2     2398.40     2693.53     32.22 o 
   4   9   2       41.89       48.24      3.52 o 
   5   9   2      494.05      444.68      9.05 o 
   6   9   2      165.35      152.56      7.54 o 
   7   9   2      399.99      332.74     16.19 o 
   8   9   2       27.17       24.47     10.17 o 
   9   9   2      199.49      216.57     15.42 o 
  10   9   2        2.07       11.56      5.97 o 
 -10  10   2       52.70       63.60      7.04 o 
  -9  10   2      106.14      122.86     10.11 o 
  -8  10   2       26.91       38.18      4.82 o 
  -7  10   2      292.33      303.07     12.94 o 
  -6  10   2      179.73      181.12      8.82 o 
  -5  10   2      124.95      119.80      5.63 o 
  -4  10   2      283.62      261.78      7.51 o 
  -3  10   2      453.91      466.22      9.38 o 
  -2  10   2      860.14      820.93     12.91 o 
  -1  10   2        1.03        1.36      0.95 o 
   0  10   2      929.70      950.85     11.92 o 
   1  10   2      834.09     1020.28     16.27 o 
   2  10   2     1996.01     2424.32     26.94 o 
   3  10   2       18.73       27.75      2.17 o 
   4  10   2        2.54        3.91      1.38 o 
   5  10   2      714.84      751.27     12.78 o 
   6  10   2      152.10      167.45      6.50 o 
   7  10   2       58.97       52.56      7.40 o 
   8  10   2      483.04      464.50     22.98 o 
   9  10   2       28.42       22.76      9.04 o 
 -10  11   2        4.42        4.55      4.04 o 
  -9  11   2      156.79      160.07      9.79 o 
  -8  11   2        0.09       -2.16      2.52 o 
  -7  11   2        3.36        3.41      2.59 o 
  -6  11   2      696.29      723.09     14.63 o 
  -5  11   2      570.62      580.42     10.90 o 
  -4  11   2       35.96       33.93      2.71 o 
  -3  11   2        2.68        0.86      1.20 o 
  -2  11   2      518.43      531.52     10.57 o 
  -1  11   2        8.25       12.18      1.63 o 
   0  11   2      659.58      592.55      8.46 o 
   1  11   2      352.00      309.26      5.63 o 
   2  11   2      964.48      900.16     11.27 o 
   3  11   2     1133.75     1118.41     14.82 o 
   4  11   2      162.88      157.86      4.97 o 
   5  11   2      848.92      875.58     14.25 o 
   6  11   2      128.20      133.33      6.62 o 
   7  11   2        0.77        0.70      3.43 o 
   8  11   2      102.67      110.06     10.61 o 
   9  11   2      100.86      106.83     11.37 o 
 -10  12   2        0.16       -0.23      3.61 o 
  -9  12   2       29.37       32.84      4.51 o 
  -8  12   2        0.11        6.50      3.12 o 
  -7  12   2       67.90       63.04      5.72 o 
  -6  12   2       79.77       69.54      5.11 o 
  -5  12   2      493.28      537.81     11.67 o 
  -4  12   2      848.33      863.61     15.73 o 
  -3  12   2        1.52        0.54      1.28 o 
  -2  12   2       55.12       47.23      2.94 o 
  -1  12   2      580.12      593.38      9.79 o 
   0  12   2      297.66      330.57      6.25 o 
   1  12   2     2759.43     2885.83     30.44 o 
   2  12   2     2697.99     3070.81     29.85 o 
   3  12   2      416.11      406.53      7.41 o 
   4  12   2       27.65       24.65      2.79 o 
   5  12   2      535.23      500.22     10.14 o 
   6  12   2      116.25       97.47      6.63 o 
   7  12   2     1052.99     1024.95     34.00 o 
   8  12   2      565.61      597.12     24.20 o 
   9  12   2        2.97        4.35      4.90 o 
 -10  13   2        4.13        4.37     10.17 o 
  -9  13   2      174.97      195.14      9.56 o 
  -8  13   2       43.86       40.78      5.16 o 
  -7  13   2      224.21      242.98      9.48 o 
  -6  13   2      465.80      438.02     10.78 o 
  -5  13   2       70.49       61.61      4.24 o 
  -4  13   2     1571.20     1540.78     20.81 o 
  -3  13   2     3103.22     3051.96     33.11 o 
  -2  13   2     1848.36     1830.56     24.20 o 
  -1  13   2        0.17        7.24      1.89 o 
   0  13   2     2971.38     2793.09     32.92 o 
   1  13   2     2038.93     2068.92     22.83 o 
   2  13   2     3063.79     3129.78     32.23 o 
   3  13   2     4828.35     4759.63     50.30 o 
   4  13   2       20.27       14.66      2.17 o 
   5  13   2      723.40      695.23     12.99 o 
   6  13   2      118.11      109.36      6.93 o 
   7  13   2      580.85      561.49     17.88 o 
   8  13   2      832.30      804.02     49.35 o 
   9  13   2      150.69      153.60     16.95 o 
  -9  14   2       10.74        1.83      3.09 o 
  -8  14   2       94.27      114.71      9.03 o 
  -7  14   2      174.81      169.29      8.25 o 
  -6  14   2      288.11      260.81      8.53 o 
  -5  14   2      430.67      487.10     12.68 o 
  -4  14   2       27.96       22.18      3.42 o 
  -3  14   2       45.37       53.26      2.77 o 
  -2  14   2       12.57       22.68      1.86 o 
  -1  14   2      419.64      447.40      8.26 o 
   0  14   2     2013.34     2255.19     24.86 o 
   1  14   2      828.60      872.72     14.16 o 
   2  14   2      401.83      473.01      7.30 o 
   3  14   2       18.15       28.09      2.39 o 
   4  14   2     1332.45     1303.72     19.32 o 
   5  14   2        9.04       16.39      2.84 o 
   6  14   2      223.39      217.71     15.77 o 
   7  14   2       49.88       44.70      5.75 o 
   8  14   2       85.79       87.85     15.07 o 
   9  14   2      159.37      173.49     14.27 o 
  -9  15   2       53.77       64.94      6.95 o 
  -8  15   2      332.62      357.43     12.62 o 
  -7  15   2       16.87       13.35      3.53 o 
  -6  15   2      567.64      569.47     13.61 o 
  -5  15   2      491.29      514.96     19.04 o 
  -4  15   2       76.27       68.61      3.46 o 
  -3  15   2       12.16        6.42      1.37 o 
  -2  15   2       93.87      117.57      3.23 o 
  -1  15   2       49.15       38.72      2.67 o 
   0  15   2      784.80      870.20     13.97 o 
   1  15   2     2515.33     2542.28     28.04 o 
   2  15   2        3.83       14.34      1.46 o 
   3  15   2       32.88       53.35      2.94 o 
   4  15   2      181.08      212.10      7.12 o 
   5  15   2      261.80      313.03     14.35 o 
   6  15   2      393.92      331.46     12.07 o 
   7  15   2       62.71       55.66     10.28 o 
   8  15   2       10.32       26.51      6.68 o 
   9  15   2       39.65       21.15      6.86 o 
  -9  16   2       90.39      119.49      8.64 o 
  -8  16   2       85.19       80.28      8.61 o 
  -7  16   2      229.35      238.52     14.90 o 
  -6  16   2      124.68      120.43      6.07 o 
  -5  16   2        0.29       -0.24      1.69 o 
  -4  16   2      347.97      362.80      8.35 o 
  -3  16   2       71.05       81.68      3.29 o 
  -2  16   2        0.03        1.79      1.29 o 
  -1  16   2      162.20      151.97      4.60 o 
   0  16   2      696.24      704.20      9.92 o 
   1  16   2       99.99       89.24      3.38 o 
   2  16   2     3969.83     4178.60     41.78 o 
   3  16   2      565.79      586.35     10.04 o 
   4  16   2      208.97      198.52      7.76 o 
   5  16   2     1570.01     1481.39     32.73 o 
   6  16   2       87.12       99.19      7.30 o 
   7  16   2      787.25      739.92     21.67 o 
   8  16   2      467.28      443.59     55.37 o 
   9  16   2       57.79       33.32      7.94 o 
  -9  17   2      113.66      108.11      8.47 o 
  -8  17   2        1.52       -0.91      4.14 o 
  -7  17   2      470.92      463.00     29.76 o 
  -6  17   2      477.69      476.06     20.10 o 
  -5  17   2      126.51      123.04      6.05 o 
  -4  17   2      164.34      156.58      5.71 o 
  -3  17   2      618.24      619.91     11.49 o 
  -2  17   2      156.41      168.12      5.56 o 
  -1  17   2      525.26      505.64      9.30 o 
   0  17   2      438.48      445.52      8.69 o 
   1  17   2        1.69        6.92      1.21 o 
   2  17   2     1564.22     1611.36     18.47 o 
   3  17   2     1016.17     1000.51     17.94 o 
   4  17   2       47.66       56.88      4.57 o 
   5  17   2      250.88      237.71      9.68 o 
   6  17   2      117.03      138.76      8.50 o 
   7  17   2       37.43       53.21      6.31 o 
   8  17   2      575.15      629.92     25.73 o 
   9  17   2       81.40       83.76     12.43 o 
  -9  18   2       20.66       31.28      6.19 o 
  -8  18   2        0.27       -1.37      4.22 o 
  -7  18   2       11.58       14.36      5.15 o 
  -6  18   2       43.73       57.19      9.20 o 
  -5  18   2      408.53      376.76     15.07 o 
  -4  18   2      344.84      326.32     10.74 o 
  -3  18   2        0.54        2.44      1.70 o 
  -2  18   2       33.42       35.53      2.99 o 
  -1  18   2     2788.31     2823.69     36.07 o 
   0  18   2      139.72      151.02      4.80 o 
   1  18   2      162.00      130.91      4.33 o 
   2  18   2        5.35        1.70      0.93 o 
   3  18   2      125.75      122.22      6.05 o 
   4  18   2      491.11      497.94     13.28 o 
   5  18   2     1375.18     1296.25     27.62 o 
   6  18   2        1.18        1.99      2.82 o 
   7  18   2        2.93        8.81      4.85 o 
   8  18   2      140.65      120.66     15.82 o 
   9  18   2       46.54       41.25      8.49 o 
  -9  19   2      395.04      395.84     19.84 o 
  -8  19   2      250.71      261.63     15.50 o 
  -7  19   2      229.63      221.91     13.23 o 
  -6  19   2     1310.31     1325.69     64.04 o 
  -5  19   2     3048.86     3067.58     81.18 o 
  -4  19   2      829.06      834.42     20.23 o 
  -3  19   2        0.97        3.49      1.81 o 
  -2  19   2     1115.96     1013.48     17.05 o 
  -1  19   2        7.78        6.01      1.67 o 
   0  19   2       21.39       12.08      1.98 o 
   1  19   2      168.19      163.18      4.76 o 
   2  19   2     1505.23     1410.78     16.91 o 
   3  19   2     1766.77     1605.04     23.46 o 
   4  19   2     1388.56     1312.81     36.86 o 
   5  19   2       41.68       29.85      4.21 o 
   6  19   2       13.25       13.16      3.83 o 
   7  19   2      173.71      182.07     10.82 o 
   8  19   2        7.05        6.33      5.01 o 
   9  19   2       81.71       87.03     11.40 o 
  -9  20   2       36.43       47.09      8.68 o 
  -8  20   2       12.44       13.42      5.51 o 
  -7  20   2       42.65       34.08      8.30 o 
  -6  20   2        0.82        3.84      6.03 o 
  -5  20   2        0.17        5.38      3.53 o 
  -4  20   2       28.99       24.48      3.94 o 
  -3  20   2      643.42      680.44     14.25 o 
  -2  20   2      212.22      204.51      6.40 o 
  -1  20   2       13.08       12.43      2.05 o 
   0  20   2      365.59      366.78      8.62 o 
   1  20   2     1400.15     1386.33     17.29 o 
   2  20   2      567.09      562.96     11.39 o 
   3  20   2       65.81       65.72      4.39 o 
   4  20   2      448.23      432.18     13.11 o 
   5  20   2       48.19       57.16      5.44 o 
   6  20   2      136.25      143.45      9.08 o 
   7  20   2        9.76       -0.65      3.31 o 
   8  20   2      101.46      121.02     11.40 o 
   9  20   2       24.92       35.34     12.05 o 
  -9  21   2        8.54       16.94      6.64 o 
  -8  21   2       14.34       16.97      5.62 o 
  -7  21   2       37.80       44.56      7.36 o 
  -6  21   2      325.59      328.56     19.37 o 
  -5  21   2       67.19       61.90      6.85 o 
  -4  21   2      234.21      230.01     11.85 o 
  -3  21   2      177.42      195.96      7.82 o 
  -2  21   2      735.49      773.29     13.89 o 
  -1  21   2      589.40      516.14     10.34 o 
   0  21   2      173.45      176.58      6.70 o 
   1  21   2     1141.97     1247.22     17.78 o 
   2  21   2      122.23      120.91      4.95 o 
   3  21   2      898.32      845.33     17.28 o 
   4  21   2      557.47      505.91     14.63 o 
   5  21   2        7.27       13.88      4.57 o 
   6  21   2       16.24        6.14      3.51 o 
   7  21   2       44.08       28.27      6.12 o 
   8  21   2      101.20       69.03     13.56 o 
  -9  22   2      261.20      242.44     26.74 o 
  -8  22   2        4.35        6.18      4.86 o 
  -7  22   2       36.14       23.06      6.12 o 
  -6  22   2      225.43      195.66     15.47 o 
  -5  22   2        9.16       19.75      6.83 o 
  -4  22   2       30.28       26.65      4.37 o 
  -3  22   2      877.15      940.88     22.19 o 
  -2  22   2        0.13        4.29      1.95 o 
  -1  22   2       72.29       51.94      3.75 o 
   0  22   2      145.35      158.34      5.27 o 
   1  22   2      756.79      802.78     13.02 o 
   2  22   2      293.12      266.28      6.39 o 
   3  22   2        0.88        6.34      2.48 o 
   4  22   2     2139.04     2146.93     40.12 o 
   5  22   2        4.09        0.28      4.15 o 
   6  22   2       78.13       79.73      7.29 o 
   7  22   2       73.59       71.14      7.50 o 
   8  22   2       13.19       13.01      5.57 o 
  -8  23   2      332.77      364.31     17.89 o 
  -7  23   2      483.68      475.89     19.77 o 
  -6  23   2       17.76       17.17      6.96 o 
  -5  23   2      182.64      173.42     14.46 o 
  -4  23   2      262.32      239.03     10.31 o 
  -3  23   2      398.63      412.41     13.82 o 
  -2  23   2      663.45      683.97     13.81 o 
  -1  23   2     1249.99     1271.60     21.62 o 
   0  23   2       40.69       53.90      3.88 o 
   1  23   2      141.43      169.60      6.41 o 
   2  23   2      510.47      486.84     16.67 o 
   3  23   2      203.52      195.78      7.65 o 
   4  23   2     2080.70     2078.26     49.91 o 
   5  23   2      178.90      194.90     16.21 o 
   6  23   2       63.59       78.67      7.12 o 
   7  23   2        9.07        3.03      3.83 o 
   8  23   2       44.60       27.47      7.16 o 
  -8  24   2      174.16      160.04     15.73 o 
  -7  24   2        1.69        2.62      5.45 o 
  -6  24   2        6.28       16.16      7.06 o 
  -5  24   2       56.29       48.02      8.64 o 
  -4  24   2       98.29      103.58     11.00 o 
  -3  24   2      569.43      593.23     27.72 o 
  -2  24   2      260.31      265.22      8.41 o 
  -1  24   2       18.70       18.45      2.75 o 
   0  24   2     2986.39     2917.77     44.20 o 
   1  24   2       35.66       38.17      3.75 o 
   2  24   2      149.26      152.54      8.61 o 
   3  24   2      325.89      320.47     15.02 o 
   4  24   2      153.74      172.67      8.55 o 
   5  24   2      392.96      365.24     15.66 o 
   6  24   2       83.92       95.88      7.95 o 
   7  24   2      321.14      346.28     16.10 o 
   8  24   2       21.33       26.98      6.41 o 
  -8  25   2        2.49        7.05      5.49 o 
  -7  25   2      663.39      700.26     32.21 o 
  -6  25   2       22.66       26.20      8.14 o 
  -5  25   2      354.58      341.19     24.48 o 
  -4  25   2      886.64      858.41     32.40 o 
  -3  25   2      833.87      783.22     29.86 o 
  -2  25   2      164.25      132.17     18.37 o 
  -1  25   2      605.81      580.58     15.93 o 
   0  25   2     4324.71     4327.08     64.01 o 
   1  25   2     2107.92     2018.51     32.92 o 
   2  25   2       91.26       88.76      7.16 o 
   3  25   2       16.48       21.12      4.71 o 
   4  25   2      467.05      452.49     14.85 o 
   5  25   2      212.05      195.19     10.22 o 
   6  25   2      469.62      441.82     19.44 o 
   7  25   2       29.97       22.22      6.48 o 
   8  25   2       59.20       64.09     11.30 o 
  -8  26   2      191.87      170.49     14.33 o 
  -7  26   2      185.34      189.87     17.28 o 
  -6  26   2        2.01        2.35      7.91 o 
  -5  26   2        1.44        4.82      5.01 o 
  -4  26   2        4.50       -3.62      3.62 o 
  -3  26   2       14.65       13.00      5.97 o 
  -2  26   2        4.79        6.34      4.56 o 
  -1  26   2     1359.79     1301.80     28.17 o 
   0  26   2      284.38      303.76     16.56 o 
   1  26   2       29.90       25.98      4.84 o 
   2  26   2      764.54      750.69     21.74 o 
   3  26   2       17.95       17.97      4.63 o 
   4  26   2      168.73      141.48     12.31 o 
   5  26   2        0.95       -1.02      2.73 o 
   6  26   2       95.71       90.19      8.02 o 
   7  26   2      221.22      258.89     15.88 o 
   8  26   2       81.07      105.45     11.56 o 
  -8  27   2       22.33        7.66      8.29 o 
  -7  27   2        2.53        2.80      6.59 o 
  -6  27   2       10.43       14.68      6.67 o 
  -5  27   2      303.68      293.12     19.09 o 
  -4  27   2      187.77      192.55     15.72 o 
  -3  27   2      332.43      321.60     27.50 o 
  -2  27   2        7.48       12.59      5.65 o 
  -1  27   2      906.53      832.85     20.72 o 
   0  27   2      271.70      286.43      9.26 o 
   1  27   2      168.43      187.37     10.53 o 
   2  27   2      408.48      457.02     18.38 o 
   3  27   2      159.40      175.74     10.81 o 
   4  27   2      307.99      340.73     25.61 o 
   5  27   2        1.34        1.27      5.04 o 
   6  27   2        1.18        2.86     10.17 o 
   7  27   2      216.85      171.77     23.35 o 
  -7  28   2      293.00      315.58     22.62 o 
  -6  28   2      180.88      198.82     17.53 o 
  -5  28   2        2.78       -4.56      4.56 o 
  -4  28   2       45.88       34.80      8.14 o 
  -3  28   2      119.15      108.38     18.08 o 
  -2  28   2      145.34      138.65     30.13 o 
  -1  28   2      942.55      886.39     23.61 o 
   0  28   2        8.47        8.38      2.77 o 
   1  28   2      401.27      395.06     15.56 o 
   2  28   2     1303.40     1274.49     29.66 o 
   3  28   2        1.22       10.89      5.25 o 
   4  28   2       13.52       14.31      9.04 o 
   5  28   2       39.95       41.47      8.78 o 
   6  28   2      219.72      181.56     24.11 o 
   7  28   2        4.23        8.29     11.30 o 
  -7  29   2      137.32      140.75     16.58 o 
  -6  29   2        1.07        3.22      7.91 o 
  -5  29   2        4.13       12.30      7.16 o 
  -4  29   2        0.60        9.17      5.32 o 
  -3  29   2        2.76       -1.21      4.45 o 
  -2  29   2     1044.95      988.69     43.32 o 
  -1  29   2       12.29       19.85      6.68 o 
   0  29   2      387.38      385.83     11.45 o 
   1  29   2      506.90      497.12     30.34 o 
   2  29   2      105.37      104.26     11.26 o 
   3  29   2      257.73      273.44     22.60 o 
   4  29   2       18.04       33.15     12.81 o 
   5  29   2      274.98      311.89     29.38 o 
   6  29   2       29.40       33.15     13.56 o 
   7  29   2       56.56       74.58     18.83 o 
  -7  30   2       10.11       10.17      9.04 o 
  -6  30   2      105.40      102.89     14.22 o 
  -5  30   2       24.28       20.16      7.78 o 
  -4  30   2       30.69       18.71      7.78 o 
  -3  30   2        6.66       11.27      5.97 o 
  -2  30   2       26.96       48.97     15.82 o 
  -1  30   2      409.29      393.78     21.90 o 
   0  30   2      294.64      263.92     17.74 o 
   1  30   2        0.08        1.23      3.84 o 
   2  30   2       67.92       77.62      9.94 o 
   3  30   2       91.12       98.69     18.08 o 
   4  30   2        1.18        3.77      8.29 o 
   5  30   2       87.70       70.82     17.33 o 
   6  30   2       38.60       24.11     12.81 o 
   7  30   2       32.44       26.37     14.31 o 
  -7  31   2       62.92       46.71     11.71 o 
  -6  31   2       75.63       90.17     18.46 o 
  -5  31   2      219.14      167.92     23.73 o 
  -4  31   2      152.45      160.36     17.70 o 
  -3  31   2      298.77      307.43     20.05 o 
  -2  31   2      103.31      126.22     13.75 o 
  -1  31   2     1224.41     1236.90     42.67 o 
   0  31   2        0.11        2.09      4.71 o 
   1  31   2       13.63        5.84      4.40 o 
   2  31   2      844.03      879.06     34.43 o 
   3  31   2      231.61      246.35     27.12 o 
   4  31   2      482.35      441.47     34.65 o 
   5  31   2      507.21      490.44     38.42 o 
   6  31   2      859.07      848.29     52.74 o 
  -6  32   2       36.75       31.85     11.68 o 
  -5  32   2       26.98       13.06      9.42 o 
  -4  32   2       47.79       46.35      9.76 o 
  -3  32   2      511.84      487.41     25.88 o 
  -2  32   2       31.42       26.60      8.08 o 
  -1  32   2      543.71      512.71     25.50 o 
   0  32   2      259.61      233.19     17.90 o 
   1  32   2       38.29       37.56     12.81 o 
   2  32   2      289.66      278.03     47.46 o 
   3  32   2       40.69       43.70     15.07 o 
   4  32   2        8.69       -4.52      6.78 o 
   5  32   2       94.32       97.18     19.59 o 
   6  32   2      171.73      164.99     24.86 o 
  -6  33   2      116.51      109.80     15.56 o 
  -5  33   2      250.11      255.34     20.60 o 
  -4  33   2       10.10       24.02      8.66 o 
  -3  33   2      435.32      493.43     45.20 o 
  -2  33   2      188.26      217.04     41.43 o 
  -1  33   2       61.95       72.02     16.20 o 
   0  33   2      814.36      870.26     35.60 o 
   1  33   2       44.52       54.67     10.68 o 
   2  33   2      131.39      119.46     14.27 o 
   3  33   2       23.06       15.07     10.55 o 
   4  33   2      215.74      172.52     24.86 o 
   5  33   2      265.75      314.91     32.39 o 
   6  33   2      152.42      128.07     23.35 o 
  -6  34   2       18.18        4.61      7.75 o 
  -5  34   2        2.62        8.83      7.60 o 
  -4  34   2       10.16       11.23     15.07 o 
  -3  34   2      362.84      416.08     24.98 o 
  -2  34   2      164.72      187.97     17.01 o 
  -1  34   2      899.70      867.85     36.00 o 
   0  34   2       11.09       13.07      6.68 o 
   1  34   2       64.10       48.48     10.30 o 
   2  34   2       39.53       67.83     13.18 o 
   3  34   2       96.78       95.68     20.34 o 
   4  34   2      119.41      132.59     22.60 o 
   5  34   2        3.60        8.29     12.05 o 
   6  34   2       27.74       21.85     14.31 o 
  -6  35   2       24.78       16.57     11.30 o 
  -5  35   2        0.42        4.77      6.83 o 
  -4  35   2        9.27        4.24      6.83 o 
  -3  35   2       13.16       12.08      6.83 o 
  -2  35   2       33.68       30.44     10.55 o 
  -1  35   2       72.80       67.87     11.56 o 
   0  35   2        7.86       14.78     11.68 o 
   1  35   2       47.23       56.44     13.56 o 
   2  35   2        0.47       -0.39      6.11 o 
   3  35   2       60.95       59.52     18.08 o 
   4  35   2       85.67       61.02     18.08 o 
   5  35   2      385.98      372.91     36.16 o 
  -5  36   2       20.96       21.24     10.55 o 
  -4  36   2        6.28       12.15      7.78 o 
  -3  36   2       13.36       20.48      8.33 o 
  -2  36   2       49.64       49.41     10.59 o 
  -1  36   2        5.53        6.39      6.83 o 
   0  36   2      147.64      154.69     16.62 o 
   1  36   2        0.02        3.50      6.11 o 
   2  36   2        6.42        8.89      7.94 o 
   3  36   2       77.66      104.72     22.60 o 
   4  36   2        0.25        6.78      9.79 o 
   5  36   2       15.63       19.59     13.56 o 
  -5  37   2       44.70       60.76     13.19 o 
  -4  37   2       85.91       46.61     12.05 o 
  -3  37   2       78.92       80.27     13.39 o 
  -2  37   2      947.57      930.67     39.77 o 
  -1  37   2      830.03      836.47     37.08 o 
   0  37   2      311.20      317.35     22.99 o 
   1  37   2       44.10       32.23      9.59 o 
   2  37   2      184.42      225.26     30.89 o 
   3  37   2      545.90      640.36     48.22 o 
   4  37   2      143.23      194.37     28.63 o 
  -4  38   2        1.27        3.77      6.96 o 
  -3  38   2        5.74        7.46     10.17 o 
  -2  38   2      181.38      207.82     19.55 o 
  -1  38   2        0.08       15.41     10.17 o 
   0  38   2       51.49       35.11      9.95 o 
   1  38   2        6.70       14.19      8.14 o 
   2  38   2      214.25      234.30     31.64 o 
   3  38   2        6.66       -1.51     11.30 o 
   4  38   2        2.14       -6.03      9.04 o 
  -4  39   2        3.97       -1.05      6.96 o 
  -3  39   2       35.34       30.61     10.45 o 
  -2  39   2      460.85      446.63     27.87 o 
  -1  39   2      673.49      633.52     50.85 o 
   0  39   2       93.68      106.79     15.34 o 
   1  39   2       14.19        3.12      7.23 o 
   2  39   2       16.31       34.65     15.82 o 
   3  39   2      140.14      165.74     27.87 o 
  -3  40   2       26.06        8.24     10.17 o 
  -2  40   2      163.79      186.57     20.72 o 
  -1  40   2        1.45        9.11      8.78 o 
   0  40   2       44.91       57.80     12.85 o 
   1  40   2        2.16       -1.45      7.71 o 
   2  40   2       27.42       48.22     18.83 o 
   3  40   2       84.42      106.22     24.86 o 
  -2  41   2      199.23      211.63     21.18 o 
  -1  41   2       57.39       31.80     11.00 o 
   0  41   2       81.67       68.45     14.69 o 
   1  41   2       12.31        6.22      9.20 o 
   2  41   2       22.74        0.00     12.05 o 
  -1  42   2        3.09        6.39      8.21 o 
   0  42   2       20.78       17.31     11.30 o 
   1  42   2        8.26       17.13     10.38 o 
 -10   1   3       49.84       46.54      6.58 o 
  -9   1   3       65.89       71.19      6.17 o 
  -8   1   3      183.32      200.15     24.48 o 
  -7   1   3      604.58      627.17     23.97 o 
  -6   1   3      301.74      267.74     14.27 o 
  -5   1   3        2.87        4.00      2.29 o 
  -4   1   3       19.29       13.47      2.39 o 
  -3   1   3      606.87      621.90     10.93 o 
  -2   1   3       15.45       24.20      2.13 o 
  -1   1   3      779.77      687.17      9.26 o 
   0   1   3        2.28        3.34      1.16 o 
   1   1   3     1162.23     1287.43     13.99 o 
   2   1   3     1756.24     1921.59     18.15 o 
   3   1   3      420.65      441.82      6.39 o 
   4   1   3      304.65      307.53      8.99 o 
   5   1   3       65.60       74.68      6.14 o 
   6   1   3      406.59      392.54     18.09 o 
   7   1   3      768.48      698.65     39.55 o 
   8   1   3        6.01       12.16      7.16 o 
   9   1   3        9.28        7.84      8.66 o 
 -10   2   3        3.13        3.62      3.39 o 
  -9   2   3       72.97       86.52      6.51 o 
  -8   2   3       53.69       42.42      6.27 o 
  -7   2   3        2.35        3.39      4.16 o 
  -6   2   3     2020.33     1974.61     43.84 o 
  -5   2   3        0.64        1.84      2.19 o 
  -4   2   3      126.80      108.42      4.36 o 
  -3   2   3      142.06      178.87      5.01 o 
  -2   2   3     2456.65     2235.21     22.99 o 
  -1   2   3      153.64      137.63      4.72 o 
   0   2   3      230.83      346.96      6.65 o 
   1   2   3      445.25      394.40      5.91 o 
   2   2   3      145.39      121.68      2.85 o 
   3   2   3        0.82       12.02      1.41 o 
   4   2   3      878.84      810.86     10.81 o 
   5   2   3        2.31       10.95      2.15 o 
   6   2   3      294.83      315.64     16.24 o 
   7   2   3      690.21      665.80     26.10 o 
   8   2   3      260.53      252.05     32.77 o 
   9   2   3        0.49        4.12      5.04 o 
 -10   3   3      234.19      225.83     10.34 o 
  -9   3   3      557.44      608.32     16.65 o 
  -8   3   3       60.65       65.29      6.98 o 
  -7   3   3      702.17      731.37     23.05 o 
  -6   3   3     2894.92     2742.28     56.64 o 
  -5   3   3      132.56      121.67      6.74 o 
  -4   3   3       13.72       10.06      2.12 o 
  -3   3   3      627.89      598.05      9.99 o 
  -2   3   3     1166.65     1125.72     13.61 o 
  -1   3   3     1028.05      946.34     11.88 o 
   0   3   3     4632.86     4657.65     50.15 o 
   1   3   3     2958.33     3109.30     29.71 o 
   2   3   3      122.43      138.43      2.98 o 
   3   3   3      218.97      241.48      5.03 o 
   4   3   3        0.20        7.06      1.44 o 
   5   3   3      601.68      564.51     13.94 o 
   6   3   3        8.81       24.27      5.79 o 
   7   3   3      192.45      143.15     18.08 o 
   8   3   3      285.30      255.06     16.77 o 
   9   3   3        1.71       10.08      5.57 o 
 -10   4   3        2.01       -0.07      3.04 o 
  -9   4   3      163.93      202.40      9.86 o 
  -8   4   3      228.83      222.46     11.67 o 
  -7   4   3      259.95      257.60     15.64 o 
  -6   4   3     2515.57     2489.61     52.47 o 
  -5   4   3      595.32      591.54     15.10 o 
  -4   4   3      125.81       89.83      4.39 o 
  -3   4   3     1663.34     1509.99     20.14 o 
  -2   4   3      467.16      411.36      9.87 o 
  -1   4   3     3671.86     3281.17     35.20 o 
   0   4   3        0.28       18.13      1.87 o 
   1   4   3     1502.81     1402.12     15.76 o 
   2   4   3       61.18       45.42      1.91 o 
   3   4   3     2197.12     1985.74     21.20 o 
   4   4   3     1067.09      971.97     12.42 o 
   5   4   3      511.71      456.14     12.34 o 
   6   4   3     2217.82     2057.87     56.13 o 
   7   4   3        6.20       12.05      5.33 o 
   8   4   3      164.69      141.46     12.78 o 
   9   4   3      196.88      202.99     16.51 o 
 -10   5   3       32.83       45.08      5.56 o 
  -9   5   3      253.34      259.32     12.29 o 
  -8   5   3      527.55      536.78     17.38 o 
  -7   5   3        8.74        6.85      4.24 o 
  -6   5   3      615.78      643.59     25.16 o 
  -5   5   3       37.97       36.57      4.30 o 
  -4   5   3       11.00        5.26      1.90 o 
  -3   5   3      466.80      433.68      8.69 o 
  -2   5   3      100.26       95.56      3.75 o 
  -1   5   3      104.76       92.52      3.81 o 
   0   5   3      964.83      911.85     13.66 o 
   1   5   3       38.24       67.84      2.29 o 
   2   5   3       72.97      107.78      2.89 o 
   3   5   3       11.88       24.38      2.07 o 
   4   5   3      754.36      759.06     10.63 o 
   5   5   3        9.89       16.57      3.26 o 
   6   5   3     1750.82     1634.34     36.65 o 
   7   5   3     1879.13     1738.96     49.00 o 
   8   5   3        0.69       -1.88      4.26 o 
   9   5   3       17.76       23.95      7.40 o 
 -10   6   3       12.04       15.33      4.32 o 
  -9   6   3       17.90       27.12      4.73 o 
  -8   6   3       12.36       11.19      3.63 o 
  -7   6   3      267.69      254.10     20.90 o 
  -6   6   3      216.45      506.93     64.41 o 
  -5   6   3      236.79      231.75      9.24 o 
  -4   6   3        5.41        8.04      1.99 o 
  -3   6   3       17.34       30.23      2.75 o 
  -2   6   3      752.30      764.55     11.59 o 
  -1   6   3      218.01      260.88      5.96 o 
   0   6   3      475.11      613.00     10.68 o 
   1   6   3     1301.75     1337.90     15.27 o 
   2   6   3       12.85       20.98      1.40 o 
   3   6   3      306.31      341.47      5.97 o 
   4   6   3      272.68      243.93      6.02 o 
   5   6   3       99.99      101.72      5.87 o 
   6   6   3      388.14      415.62     14.74 o 
   7   6   3       10.54       48.72      9.04 o 
   8   6   3       39.85       20.86      6.86 o 
   9   6   3        6.09       13.59      6.33 o 
 -10   7   3       53.46       63.38      7.18 o 
  -9   7   3        2.54        3.62      3.26 o 
  -8   7   3        1.77        2.34      3.12 o 
  -7   7   3        6.33        4.85      4.13 o 
  -6   7   3      524.45      508.44     18.09 o 
  -5   7   3      219.76      212.50      9.26 o 
  -4   7   3      251.31      270.35      8.76 o 
  -3   7   3       30.34       28.63      3.07 o 
  -2   7   3        5.93       13.33      2.57 o 
  -1   7   3     2454.20     2607.64     30.75 o 
   0   7   3        3.38        3.89      1.14 o 
   1   7   3     3659.39     3988.73     39.62 o 
   2   7   3      104.82      109.56      3.57 o 
   3   7   3     1290.89     1347.87     23.30 o 
   4   7   3      106.66      131.38      7.08 o 
   5   7   3        3.60        1.33      1.87 o 
   6   7   3       60.34       55.30      5.09 o 
   7   7   3      186.07      165.28     13.29 o 
   8   7   3        5.32        5.65      4.79 o 
   9   7   3        0.67        0.90      5.01 o 
  -9   8   3       43.41       40.51      6.09 o 
  -8   8   3      173.41      180.82     12.51 o 
  -7   8   3     1028.32     1023.96     23.29 o 
  -6   8   3      158.54      156.92     15.40 o 
  -5   8   3       20.46       29.50      5.89 o 
  -4   8   3        8.04        7.17      2.65 o 
  -3   8   3     2696.33     2687.07     36.74 o 
  -2   8   3      903.72      838.62     13.46 o 
  -1   8   3      529.48      673.99      9.92 o 
   0   8   3      107.20      173.54      4.51 o 
   1   8   3       32.19       69.50      2.41 o 
   2   8   3     1587.27     1529.45     16.54 o 
   3   8   3      301.11      295.45      6.00 o 
   4   8   3      669.74      658.01     14.28 o 
   5   8   3       85.45       92.50      5.16 o 
   6   8   3       22.08       14.18      3.47 o 
   7   8   3      769.49      737.91     28.17 o 
   8   8   3       25.96       26.37      6.93 o 
   9   8   3       38.94       48.43      9.54 o 
  -9   9   3       67.27       87.89      7.75 o 
  -8   9   3      710.22      711.36     19.25 o 
  -7   9   3        5.12        3.54      3.17 o 
  -6   9   3      196.02      224.20     11.95 o 
  -5   9   3      446.15      392.90     14.91 o 
  -4   9   3      213.75      221.89      6.80 o 
  -3   9   3      667.85      716.34     14.01 o 
  -2   9   3      114.00      115.99      4.18 o 
  -1   9   3      300.52      249.81      5.09 o 
   0   9   3      357.94      466.86      7.32 o 
   1   9   3       64.79       57.33      2.33 o 
   2   9   3      550.92      560.04      7.74 o 
   3   9   3      430.08      405.81      6.51 o 
   4   9   3      189.18      189.88      6.27 o 
   5   9   3      583.39      637.64     17.07 o 
   6   9   3      148.57      123.60      7.25 o 
   7   9   3      116.20      104.52     10.92 o 
   8   9   3       21.93       17.17      6.33 o 
   9   9   3       17.84       20.31      7.18 o 
  -9  10   3       70.39       81.57      9.03 o 
  -8  10   3       97.51      107.91     10.98 o 
  -7  10   3      170.60      162.25      8.30 o 
  -6  10   3      167.42      128.22      9.37 o 
  -5  10   3      387.63      375.92     18.11 o 
  -4  10   3       19.51       10.59      2.46 o 
  -3  10   3     1585.19     1412.56     21.03 o 
  -2  10   3     2775.16     2628.86     32.47 o 
  -1  10   3      803.97      736.33     10.56 o 
   0  10   3      122.99       84.01      2.88 o 
   1  10   3      678.17      555.75      8.42 o 
   2  10   3      487.33      442.58      6.64 o 
   3  10   3      526.39      455.77      9.27 o 
   4  10   3     1728.16     1573.22     24.92 o 
   5  10   3     1765.47     1657.95     28.57 o 
   6  10   3      484.88      388.14     18.55 o 
   7  10   3        0.45       -0.19      4.16 o 
   8  10   3      303.84      312.56     22.60 o 
   9  10   3       84.11       60.88     10.61 o 
  -9  11   3      142.96      169.49      9.72 o 
  -8  11   3        3.35        6.59      3.49 o 
  -7  11   3       20.27       20.12      3.99 o 
  -6  11   3     1173.45     1128.82     24.19 o 
  -5  11   3      176.31      175.61     10.30 o 
  -4  11   3      163.26      155.90      7.11 o 
  -3  11   3      149.33      144.42      5.56 o 
  -2  11   3     1204.12     1191.99     17.54 o 
  -1  11   3       58.08       34.96      2.56 o 
   0  11   3     1012.27      941.71     12.58 o 
   1  11   3     3571.44     3834.18     40.06 o 
   2  11   3      274.15      288.66      5.54 o 
   3  11   3     2374.10     2342.01     29.92 o 
   4  11   3       69.46       69.08      5.17 o 
   5  11   3        1.43       13.67      2.88 o 
   6  11   3      145.38      108.64     10.30 o 
   7  11   3       23.65       13.60      5.57 o 
   8  11   3      124.21      124.32     14.31 o 
   9  11   3        1.85        8.83      5.79 o 
  -9  12   3       42.33       50.60     11.16 o 
  -8  12   3       16.23       25.59      4.61 o 
  -7  12   3      255.03      288.25     11.64 o 
  -5  12   3        7.13        6.02      3.58 o 
  -4  12   3        0.55        7.15      2.87 o 
  -3  12   3     1256.80     1162.97     18.48 o 
  -2  12   3       28.66       12.63      2.08 o 
  -1  12   3       18.01        9.53      1.68 o 
   0  12   3      906.70     1000.53     13.30 o 
   1  12   3       96.16      110.28      3.45 o 
   2  12   3       50.25       37.72      1.92 o 
   3  12   3      661.97      622.89     11.55 o 
   4  12   3       18.47       18.22      2.66 o 
   5  12   3       74.89       64.26      8.40 o 
   6  12   3      761.37      700.73     54.62 o 
   7  12   3       22.30       13.09      8.29 o 
   8  12   3        1.19        0.18      4.32 o 
   9  12   3        1.10        8.73      6.13 o 
  -9  13   3       22.65       17.74      6.12 o 
  -8  13   3      107.69       92.64      9.53 o 
  -7  13   3       25.71       21.51      4.03 o 
  -6  13   3       15.98       14.04      4.78 o 
  -5  13   3       94.67      103.18      8.34 o 
  -4  13   3     1031.53     1030.56     27.50 o 
  -3  13   3       27.43       32.17      3.31 o 
  -2  13   3       63.56       59.00      4.71 o 
  -1  13   3      795.80      721.03     11.31 o 
   0  13   3        0.40       10.15      1.63 o 
   1  13   3      499.10      518.35      8.81 o 
   2  13   3        1.84        6.93      1.08 o 
   3  13   3      465.83      499.35     13.12 o 
   4  13   3       67.54       82.07      4.72 o 
   5  13   3       36.03       65.34      6.37 o 
   6  13   3       69.56       86.20      9.22 o 
   7  13   3      264.45      244.06     15.87 o 
   8  13   3        5.04       11.16      5.79 o 
   9  13   3       14.12       24.72      8.24 o 
  -9  14   3       40.83       40.48     15.76 o 
  -8  14   3        3.65        5.34      4.92 o 
  -7  14   3        0.69       -0.52      3.68 o 
  -6  14   3      820.55      837.08     19.68 o 
  -5  14   3      607.59      652.50     17.92 o 
  -4  14   3      222.00      212.63     11.06 o 
  -3  14   3      409.31      422.03     10.34 o 
  -2  14   3        9.28       11.20      2.00 o 
  -1  14   3     1429.13     1470.93     19.34 o 
   0  14   3     7661.17     7940.63     84.04 o 
   1  14   3      252.87      220.35      5.37 o 
   2  14   3      455.90      418.62      6.74 o 
   3  14   3     3122.55     3236.47     42.23 o 
   4  14   3       98.76      105.03      6.13 o 
   5  14   3     1973.19     1911.56     40.79 o 
   6  14   3     1991.23     1850.38     50.24 o 
   7  14   3       43.25       61.31      8.87 o 
   8  14   3       64.89      102.18     11.57 o 
   9  14   3      251.67      305.35     20.38 o 
  -9  15   3      160.19      160.79     17.33 o 
  -8  15   3      115.92      112.83     10.44 o 
  -7  15   3        0.60       -3.82      3.82 o 
  -6  15   3      207.53      207.66     11.95 o 
  -5  15   3      875.23      856.20     35.25 o 
  -4  15   3      984.31      958.62     65.54 o 
  -3  15   3     1628.21     1545.25     30.82 o 
  -2  15   3      156.01      150.30      9.03 o 
  -1  15   3        4.35        0.09      1.33 o 
   0  15   3      191.28      236.18      7.65 o 
   1  15   3      569.44      561.92      9.99 o 
   2  15   3       92.18      102.08      4.72 o 
   3  15   3      241.10      284.92      8.43 o 
   4  15   3      518.16      503.24     29.12 o 
   5  15   3        0.06        5.44      3.31 o 
   6  15   3      785.40      711.18     21.55 o 
   7  15   3        7.03       14.31      5.86 o 
   8  15   3       46.93       44.63      8.87 o 
   9  15   3       20.29       13.31      7.06 o 
  -9  16   3       16.95       11.76      5.88 o 
  -8  16   3      132.69      147.54     15.30 o 
  -7  16   3      124.34      113.49     10.09 o 
  -6  16   3        0.89        3.44      3.83 o 
  -5  16   3      588.08      574.63     24.52 o 
  -4  16   3       49.33       48.01     12.05 o 
  -3  16   3        7.23       12.89      2.74 o 
  -2  16   3       38.65       17.84      2.87 o 
  -1  16   3        7.09       14.73      2.18 o 
   0  16   3      881.40      764.99     12.49 o 
   1  16   3      353.42      284.67      6.32 o 
   2  16   3      383.57      348.33      6.12 o 
   3  16   3      144.63      170.39      9.35 o 
   4  16   3      341.52      331.59     12.97 o 
   5  16   3       79.98       85.17      7.31 o 
   6  16   3       56.10       48.42      6.54 o 
   7  16   3      497.81      448.00     21.23 o 
   8  16   3       92.39       92.32     11.37 o 
  -9  17   3      107.74      108.41     12.59 o 
  -8  17   3      420.99      413.62     18.57 o 
  -7  17   3      127.90      137.85     10.90 o 
  -6  17   3      187.45      170.71     11.25 o 
  -5  17   3      139.62      144.46     15.44 o 
  -4  17   3      276.66      245.37     15.17 o 
  -3  17   3      418.32      410.59     11.04 o 
  -2  17   3      139.11      153.25      5.82 o 
  -1  17   3        1.53        1.30      2.01 o 
   0  17   3        0.03        2.28      1.35 o 
   1  17   3       50.47       39.60      2.62 o 
   2  17   3      269.68      268.71      5.49 o 
   3  17   3       70.88       66.47      5.74 o 
   4  17   3      269.36      224.50     15.27 o 
   5  17   3       10.91        2.65      3.17 o 
   6  17   3      147.23      144.35      9.86 o 
   7  17   3       22.67       23.66      6.27 o 
   8  17   3        4.16        2.26      5.86 o 
  -9  18   3        8.95       14.48      6.25 o 
  -8  18   3      207.43      186.86     13.29 o 
  -7  18   3       12.47        3.43      4.24 o 
  -6  18   3      218.77      219.47     13.00 o 
  -5  18   3      134.21      120.81     19.59 o 
  -4  18   3        5.80       -1.21      3.39 o 
  -3  18   3      382.57      329.32     18.67 o 
  -2  18   3       18.98       12.30      2.38 o 
  -1  18   3      965.82      940.56     15.13 o 
   0  18   3       28.66       55.56      3.14 o 
   1  18   3      105.64       85.56      3.49 o 
   2  18   3     1580.61     1643.51     31.96 o 
   3  18   3      135.78      190.18     10.44 o 
   4  18   3     2273.52     2134.15     44.71 o 
   5  18   3      312.54      322.14     13.30 o 
   6  18   3       70.97       74.25      7.54 o 
   7  18   3        6.01       10.92      5.65 o 
   8  18   3        1.34        1.92      5.25 o 
  -9  19   3        2.06        0.01      5.19 o 
  -8  19   3        6.63        7.99      5.02 o 
  -7  19   3      146.08      124.95     15.60 o 
  -6  19   3        2.27       -0.23      4.15 o 
  -5  19   3        1.30       -3.26      3.37 o 
  -4  19   3      717.87      695.05     27.28 o 
  -3  19   3      367.16      355.74     17.84 o 
  -2  19   3      519.86      509.97     15.12 o 
  -1  19   3      116.08      123.23      4.98 o 
   0  19   3       35.91       26.21      2.80 o 
   1  19   3       48.69       55.87      8.00 o 
   2  19   3      225.59      205.09     16.56 o 
   3  19   3      792.00      764.92     30.13 o 
   4  19   3      238.75      256.87     12.42 o 
   5  19   3      156.38      194.14     10.75 o 
   6  19   3       11.88       11.06      4.29 o 
   7  19   3       28.70       29.06      7.23 o 
   8  19   3       15.21        8.58      6.78 o 
  -8  20   3       25.50       32.69      7.26 o 
  -7  20   3       39.78       44.69      7.58 o 
  -6  20   3      270.08      275.70     18.36 o 
  -5  20   3       41.15       53.38      8.90 o 
  -4  20   3      306.85      314.87     17.98 o 
  -3  20   3      489.37      490.58     21.86 o 
  -2  20   3      515.15      516.26     15.19 o 
  -1  20   3      262.62      262.93      8.16 o 
   0  20   3      499.74      485.49     11.79 o 
   1  20   3     1643.66     1660.94     30.41 o 
   2  20   3      371.87      371.82     13.07 o 
   3  20   3      478.75      445.15     28.96 o 
   4  20   3       55.33       38.20      5.20 o 
   5  20   3       35.00       25.06      5.39 o 
   6  20   3        0.84        1.96      3.79 o 
   7  20   3       37.48       58.01      8.87 o 
   8  20   3       35.39       47.70     11.68 o 
  -8  21   3       51.12       39.71      8.40 o 
  -7  21   3      707.33      687.27     24.78 o 
  -6  21   3      347.69      353.07     49.72 o 
  -5  21   3      251.22      251.90     16.72 o 
  -4  21   3     1043.07     1042.49     36.54 o 
  -3  21   3      190.16      177.43     13.23 o 
  -2  21   3        5.49        5.27      3.04 o 
  -1  21   3       93.18       88.74      6.09 o 
   0  21   3      684.94      712.39     15.37 o 
   1  21   3      373.88      340.68     20.01 o 
   2  21   3     1948.15     1815.65     39.59 o 
   3  21   3      261.38      278.83     11.81 o 
   4  21   3        2.40        5.40      3.31 o 
   5  21   3      243.66      246.24     12.28 o 
   6  21   3       71.36       77.56      7.95 o 
   7  21   3       34.88       30.03      7.23 o 
   8  21   3        3.44        3.12      5.13 o 
  -8  22   3       52.53       60.59      9.13 o 
  -7  22   3      131.46      118.17     10.79 o 
  -6  22   3      264.13      254.83     18.67 o 
  -5  22   3        0.85        2.22      4.56 o 
  -4  22   3      220.86      234.74     65.92 o 
  -3  22   3      286.66      286.13     16.72 o 
  -2  22   3      894.25      918.47     22.33 o 
  -1  22   3      526.14      500.95     12.91 o 
   0  22   3      543.32      517.42     15.31 o 
   1  22   3      172.77      176.65     10.01 o 
   2  22   3      725.21      714.73     20.95 o 
   3  22   3     1516.02     1523.20     34.65 o 
   4  22   3      265.24      254.37     11.94 o 
   5  22   3      139.57      141.13      9.40 o 
   6  22   3      181.48      169.52     10.84 o 
   7  22   3      391.98      390.43     20.59 o 
   8  22   3       56.02       50.41      9.59 o 
  -8  23   3        0.27       -2.59      6.14 o 
  -7  23   3        0.08       -0.46      4.47 o 
  -6  23   3      391.72      411.42     35.41 o 
  -5  23   3      469.38      460.98     23.69 o 
  -4  23   3      543.26      519.76     35.78 o 
  -3  23   3     2229.73     2081.68     58.26 o 
  -2  23   3      807.84      842.77     25.80 o 
  -1  23   3      135.48      129.85      7.09 o 
   0  23   3       32.45       34.88      3.74 o 
   1  23   3       26.52       28.17      5.06 o 
   2  23   3      335.48      319.52     13.60 o 
   3  23   3       66.70       60.65      9.22 o 
   4  23   3      620.07      535.23     24.35 o 
   5  23   3        0.91        1.88      3.51 o 
   6  23   3       10.79       10.90      4.71 o 
   7  23   3       12.52       -0.53      5.25 o 
   8  23   3        4.41        6.78      9.79 o 
  -8  24   3        0.70        5.95      5.72 o 
  -7  24   3        2.98        4.90      4.59 o 
  -6  24   3       14.19       14.99      7.07 o 
  -5  24   3      591.57      564.70     26.48 o 
  -4  24   3       13.86       17.15      6.39 o 
  -3  24   3      514.08      555.92     24.52 o 
  -2  24   3      627.84      626.69     25.86 o 
  -1  24   3       48.92       72.35      8.59 o 
   0  24   3      870.15      920.94     18.91 o 
   1  24   3      225.80      204.75     10.98 o 
   2  24   3     1144.96     1101.48     51.98 o 
   3  24   3        2.65        4.90      4.79 o 
   4  24   3       26.58       29.83      7.94 o 
   5  24   3      408.66      373.31     21.47 o 
   6  24   3       13.90        7.37     12.81 o 
   7  24   3       56.24       43.08      8.33 o 
  -8  25   3       51.70       56.38      9.37 o 
  -7  25   3      102.12       92.75     10.40 o 
  -6  25   3        5.93        8.79      6.06 o 
  -5  25   3        0.56        5.81      8.66 o 
  -4  25   3        2.23       -3.88      3.88 o 
  -3  25   3      185.13      174.41     32.02 o 
  -2  25   3       16.25       23.11      6.68 o 
  -1  25   3       44.97       44.09      4.71 o 
   0  25   3      134.62      114.29      7.73 o 
   1  25   3       55.92       57.90      9.44 o 
   2  25   3      367.91      386.39     20.45 o 
   3  25   3      116.87      119.15     12.44 o 
   4  25   3        1.69        1.67      4.71 o 
   5  25   3       17.10       13.59      6.64 o 
   6  25   3        2.22        2.47      5.79 o 
   7  25   3       57.54       84.38     18.08 o 
  -7  26   3       18.11       20.64      8.78 o 
  -6  26   3       26.15       34.30      9.34 o 
  -5  26   3       26.03       12.30      6.06 o 
  -4  26   3       78.48       79.88     11.00 o 
  -3  26   3      193.66      174.74     16.20 o 
  -2  26   3      103.71      109.75     11.84 o 
  -1  26   3      129.36      121.97      6.74 o 
   0  26   3      410.10      363.46     14.99 o 
   1  26   3       58.32       75.90      7.61 o 
   2  26   3     1067.47     1152.95     39.24 o 
   3  26   3       29.57       33.03      8.33 o 
   4  26   3       27.19       26.27      7.94 o 
   5  26   3      195.35      229.33     17.26 o 
   6  26   3        7.90       18.46      7.99 o 
   7  26   3       28.11       39.17     14.31 o 
  -7  27   3      214.82      211.61     32.02 o 
  -6  27   3      178.13      192.15     17.53 o 
  -5  27   3       84.92       78.29     11.56 o 
  -4  27   3       55.93       60.82     10.27 o 
  -3  27   3      102.56      115.20     12.40 o 
  -2  27   3     1959.67     1889.15     55.56 o 
  -1  27   3     2162.27     2093.60     54.15 o 
   0  27   3       24.16       29.43      5.62 o 
   1  27   3      394.36      416.36     16.42 o 
   2  27   3       54.61       49.90      9.22 o 
   3  27   3        0.79       20.34      6.93 o 
   4  27   3        4.72        0.65      5.42 o 
   5  27   3      181.04      189.20     19.96 o 
   6  27   3        6.62       16.20      7.46 o 
   7  27   3       31.63       22.60     12.05 o 
  -7  28   3       71.48      102.22     14.60 o 
  -6  28   3      678.58      725.40     43.69 o 
  -5  28   3      177.62      192.47     17.28 o 
  -4  28   3      245.46      221.22     17.42 o 
  -3  28   3        5.86        4.09      5.42 o 
  -2  28   3      100.31      113.64     19.59 o 
  -1  28   3       64.33       56.87     18.08 o 
   0  28   3       68.20       70.51      7.83 o 
   1  28   3     1407.68     1440.05     35.85 o 
   2  28   3      425.82      483.39     37.67 o 
   3  28   3      212.90      214.71     16.62 o 
   4  28   3       19.91       21.51      7.60 o 
   5  28   3       88.07       86.89     12.43 o 
   6  28   3      393.18      427.22     26.74 o 
   7  28   3      379.93      441.47     36.91 o 
  -7  29   3      291.38      256.47     21.15 o 
  -6  29   3      230.70      214.21     18.94 o 
  -5  29   3       86.49      102.56     27.87 o 
  -4  29   3        7.46        7.28      5.39 o 
  -3  29   3        2.57        4.48      7.16 o 
  -2  29   3       42.65       54.75     10.17 o 
  -1  29   3        0.11        2.22      4.45 o 
   0  29   3      643.03      634.83     21.55 o 
   1  29   3       32.18       36.44      6.42 o 
   2  29   3      204.38      230.90     16.98 o 
   3  29   3       77.28       79.20     11.40 o 
   4  29   3      151.27      205.74     16.62 o 
   5  29   3      107.56      118.48     18.46 o 
   6  29   3       29.23       20.10      8.24 o 
  -6  30   3      132.55      126.77     15.61 o 
  -5  30   3        1.94       -2.36      5.65 o 
  -4  30   3      215.04      168.38     15.86 o 
  -3  30   3      433.94      392.64     26.37 o 
  -2  30   3      217.03      198.59     16.30 o 
  -1  30   3       45.38       37.67      8.64 o 
   0  30   3      963.92      984.00     42.06 o 
   1  30   3      275.13      254.21     13.51 o 
   2  30   3      406.12      388.19     21.53 o 
   3  30   3      459.26      444.89     23.71 o 
   4  30   3        4.12       12.47      7.06 o 
   5  30   3       18.28       10.73      7.71 o 
   6  30   3       18.94       20.34     13.56 o 
  -6  31   3       48.93       71.58     13.10 o 
  -5  31   3       98.30      129.10     18.83 o 
  -4  31   3       29.18       21.70      7.78 o 
  -3  31   3      146.29      141.10     27.50 o 
  -2  31   3      173.18      193.66     16.58 o 
  -1  31   3      381.48      322.23     20.20 o 
   0  31   3       11.56       16.91      7.39 o 
   1  31   3        0.00        0.78      4.31 o 
   2  31   3       32.50       37.22      8.78 o 
   3  31   3      225.65      213.88     21.09 o 
   4  31   3      276.53      309.56     21.09 o 
   5  31   3       95.57      125.06     23.35 o 
   6  31   3       40.98       60.27     18.83 o 
  -6  32   3       16.32       13.29      8.64 o 
  -5  32   3       81.11       95.89     14.35 o 
  -4  32   3      154.02      144.09     24.86 o 
  -3  32   3      578.47      577.34     31.26 o 
  -2  32   3       37.29       45.52      9.41 o 
  -1  32   3      278.93      303.12     20.27 o 
   0  32   3      523.93      493.94     19.42 o 
   1  32   3       39.19       50.48      8.17 o 
   2  32   3       56.08       63.83     14.31 o 
   3  32   3       89.50      137.87     24.11 o 
   4  32   3       39.85       67.05     18.83 o 
   5  32   3       32.72       57.26     18.83 o 
  -6  33   3       22.45       24.11     11.30 o 
  -5  33   3       14.38       12.01      8.33 o 
  -4  33   3       73.86       58.70     11.57 o 
  -3  33   3        0.55        8.20      9.04 o 
  -2  33   3        3.79        1.60      5.32 o 
  -1  33   3      230.15      254.19     19.37 o 
   0  33   3      266.29      283.96     23.28 o 
   1  33   3        0.32        6.29      4.74 o 
   2  33   3       14.12        9.04     12.05 o 
   3  33   3       10.79       28.63     14.31 o 
   4  33   3      390.86      501.74     43.70 o 
   5  33   3       21.29       10.55     12.81 o 
  -5  34   3        7.51       13.75      8.29 o 
  -4  34   3      282.05      267.04     21.46 o 
  -3  34   3      179.48      186.10     18.83 o 
  -2  34   3       81.58       82.99     12.54 o 
  -1  34   3       94.58      125.29     14.48 o 
   0  34   3      776.46      803.32     56.88 o 
   1  34   3      267.72      331.62     22.24 o 
   2  34   3       50.17       44.45     15.82 o 
   3  34   3      160.36      161.97     26.37 o 
   4  34   3      277.16      321.69     35.41 o 
   5  34   3       54.71       82.12     21.85 o 
  -5  35   3      175.40      206.80     20.20 o 
  -4  35   3      282.91      328.72     23.97 o 
  -3  35   3        0.10       -5.39      5.39 o 
  -2  35   3      288.18      311.36     22.56 o 
  -1  35   3      274.39      294.91     21.36 o 
   0  35   3      248.51      263.29     20.45 o 
   1  35   3      138.74      187.59     29.38 o 
   2  35   3        4.22       -3.01      9.04 o 
   3  35   3        5.99        6.78     12.05 o 
   4  35   3       17.22        8.29     12.81 o 
  -4  36   3        4.88       -2.32      6.52 o 
  -3  36   3      121.73       84.43     17.33 o 
  -2  36   3       16.18       10.00      7.07 o 
  -1  36   3       16.78       19.36      8.49 o 
   0  36   3      297.01      337.90     23.50 o 
   1  36   3      265.49      249.36     33.15 o 
   2  36   3       36.52       44.45     18.83 o 
   3  36   3       52.23       46.71     17.33 o 
   4  36   3        0.64        2.26     10.55 o 
  -4  37   3       67.11       66.33     13.52 o 
  -3  37   3      204.45      211.15     20.20 o 
  -2  37   3       14.41        7.48      7.07 o 
  -1  37   3        2.90       -0.03      5.57 o 
   0  37   3      272.01      253.31     28.25 o 
   1  37   3      210.27      238.82     33.15 o 
   2  37   3       93.98      102.46     24.11 o 
   3  37   3       42.54       60.27     20.34 o 
  -3  38   3       94.48      100.70     16.57 o 
  -2  38   3       72.55       70.67     13.03 o 
  -1  38   3       56.68       38.71     10.83 o 
   0  38   3        5.04        6.05     10.17 o 
   1  38   3        0.21       -4.52     11.30 o 
   2  38   3       47.29       39.93     18.08 o 
   3  38   3       28.67       58.01     21.09 o 
  -2  39   3       81.84       72.19     14.07 o 
  -1  39   3       39.13       28.16     10.30 o 
   0  39   3        1.01       21.85     14.69 o 
   1  39   3      602.01      572.56     51.23 o 
   2  39   3       45.13       85.13     24.11 o 
  -1  40   3      228.49      256.95     22.99 o 
   0  40   3      488.87      523.37     31.32 o 
   1  40   3        7.69        9.79     13.56 o 
  -9   0   4      122.20      118.28     18.08 o 
  -8   0   4        0.36       -1.51      6.03 o 
  -7   0   4        6.97       16.57      8.29 o 
  -6   0   4        0.81       -2.26      4.52 o 
  -5   0   4       10.68       18.77      6.13 o 
  -4   0   4     1358.40     1323.59     29.25 o 
  -3   0   4     1863.09     1811.28     64.37 o 
  -2   0   4     1178.38     1036.17     19.67 o 
  -1   0   4      681.96      623.67     13.08 o 
   0   0   4       58.93       88.90      4.29 o 
   1   0   4       10.51       23.41      2.52 o 
   2   0   4     1012.38      990.68     16.35 o 
   3   0   4       56.97       57.34      7.26 o 
   4   0   4      549.73      603.36     16.68 o 
   5   0   4     1023.71      944.72     45.96 o 
   6   0   4      533.39      535.64     33.90 o 
   7   0   4       12.53        4.52      6.78 o 
   8   0   4      113.27      111.50     18.83 o 
   9   0   4        5.34       -3.01      7.53 o 
  -9   1   4      220.50      200.53     15.18 o 
  -8   1   4      382.77      365.23     30.51 o 
  -7   1   4        0.73        7.49      4.50 o 
  -6   1   4      207.23      242.67     13.10 o 
  -5   1   4       24.37       35.25      5.76 o 
  -4   1   4       81.87       64.34      4.60 o 
  -3   1   4        6.60        7.02      2.21 o 
  -2   1   4        7.66        4.39      1.46 o 
  -1   1   4      406.18      426.88      7.85 o 
   0   1   4        1.43        9.06      1.47 o 
   1   1   4        1.22        4.68      1.16 o 
   2   1   4      203.67      242.53      4.98 o 
   3   1   4      494.63      542.00     14.88 o 
   4   1   4     2871.69     2648.88     40.38 o 
   5   1   4     2122.81     1947.46     53.27 o 
   6   1   4        0.12        3.39      4.26 o 
   7   1   4        0.21       -1.73      4.50 o 
   8   1   4        0.51        1.35      5.04 o 
   9   1   4        6.91        2.26      5.86 o 
  -9   2   4      143.27      150.57     10.42 o 
  -8   2   4      929.80      932.62     33.29 o 
  -7   2   4      168.61      158.23     12.78 o 
  -6   2   4        1.51        1.36      3.26 o 
  -5   2   4       75.63       82.52      8.03 o 
  -4   2   4       19.59       20.26      4.07 o 
  -3   2   4     3127.20     2927.26     32.97 o 
  -2   2   4      474.55      421.60      7.72 o 
  -1   2   4      423.26      402.61      7.66 o 
   0   2   4        1.33        7.68      1.45 o 
   1   2   4      150.37      143.99      3.95 o 
   2   2   4       26.56       37.98      2.15 o 
   3   2   4      545.95      489.79      9.44 o 
   4   2   4     3694.55     3543.90     66.66 o 
   5   2   4      144.09      154.47     12.78 o 
   6   2   4      106.64      116.84     19.59 o 
   7   2   4       68.48       55.26      9.54 o 
   8   2   4        0.07        5.75      5.79 o 
   9   2   4        7.39        2.55      5.57 o 
  -9   3   4      121.41       97.37     14.96 o 
  -8   3   4      137.85      123.26     16.95 o 
  -7   3   4        6.10        5.46      4.09 o 
  -6   3   4       67.74       60.60      7.31 o 
  -5   3   4       61.09       58.69      6.85 o 
  -4   3   4       42.29       38.80      3.91 o 
  -3   3   4       78.23       64.86      3.62 o 
  -2   3   4      223.51      224.31      5.44 o 
  -1   3   4       86.45      123.45      4.25 o 
   0   3   4      979.47     1075.23     14.71 o 
   1   3   4      214.64      254.01      5.31 o 
   2   3   4      625.39      620.55      8.75 o 
   3   3   4       70.87       70.10      3.44 o 
   4   3   4      728.03      738.45     29.79 o 
   5   3   4      816.05      770.93     30.13 o 
   6   3   4        5.06       11.30      7.53 o 
   7   3   4       10.52        1.93      8.29 o 
   8   3   4       66.81       57.30     10.38 o 
   9   3   4        0.59        4.09      8.29 o 
  -9   4   4      130.13      142.90     10.53 o 
  -8   4   4        3.78        7.21      7.53 o 
  -7   4   4        0.29        1.89      3.74 o 
  -6   4   4      111.18      100.60      9.00 o 
  -5   4   4        2.57        4.91      3.45 o 
  -4   4   4       45.95       44.76      4.61 o 
  -3   4   4      302.47      326.97      7.34 o 
  -2   4   4      136.78      156.32      5.21 o 
  -1   4   4      958.78      925.87     12.77 o 
   0   4   4      194.67      180.88      5.36 o 
   1   4   4       17.39       25.14      1.97 o 
   2   4   4       33.78       42.67      2.74 o 
   3   4   4       26.02       34.53      2.60 o 
   4   4   4       22.78       36.16      4.06 o 
   5   4   4       39.15       64.91      9.06 o 
   6   4   4       19.99       25.49      6.64 o 
   7   4   4        3.64        2.48      4.50 o 
   8   4   4       39.44       41.72      9.54 o 
  -9   5   4       58.63       92.09     14.43 o 
  -8   5   4      588.36      540.44     40.68 o 
  -7   5   4       69.78       67.95      8.13 o 
  -6   5   4        2.45        3.83      3.68 o 
  -5   5   4       13.63       13.41      4.24 o 
  -4   5   4       61.01       72.23      5.98 o 
  -3   5   4      930.68      997.65     15.26 o 
  -2   5   4      198.00      243.74      5.75 o 
  -1   5   4      357.93      333.17      7.46 o 
   0   5   4       84.73       76.76      3.94 o 
   1   5   4      521.86      596.64      9.49 o 
   2   5   4      258.66      224.98      5.26 o 
   3   5   4      433.56      457.52      9.93 o 
   4   5   4        0.04       19.31      3.55 o 
   5   5   4        2.13       12.85      5.04 o 
   6   5   4       81.53       61.01      9.22 o 
   7   5   4       36.13       45.96      8.78 o 
   8   5   4        0.02        2.67      5.79 o 
  -9   6   4      856.39      908.24     48.20 o 
  -8   6   4     1308.21     1223.33     35.32 o 
  -7   6   4      181.21      166.90     11.71 o 
  -6   6   4      142.22      165.19     11.09 o 
  -5   6   4     1428.11     1387.93     34.87 o 
  -4   6   4       97.95       90.63      6.74 o 
  -3   6   4      750.29      648.72     12.19 o 
  -2   6   4      988.59      894.14     12.69 o 
  -1   6   4      505.60      454.00      8.58 o 
   0   6   4      949.52      823.90     13.93 o 
   1   6   4      901.89      863.56     12.29 o 
   2   6   4      146.90      153.18      5.71 o 
   3   6   4      103.76       95.86      5.31 o 
   4   6   4     2441.41     2418.63     53.39 o 
   5   6   4      488.48      446.34     29.56 o 
   6   6   4       87.73       75.85     14.31 o 
   7   6   4      150.37      133.27     13.04 o 
   8   6   4       12.76        3.95      5.57 o 
  -9   7   4        0.21        4.91      4.31 o 
  -8   7   4      512.67      412.98     30.05 o 
  -7   7   4        4.46        3.01      3.91 o 
  -6   7   4       22.83       23.72      5.77 o 
  -5   7   4        0.50        5.67      3.31 o 
  -4   7   4       49.28       41.69      4.91 o 
  -3   7   4        0.07        0.33      1.73 o 
  -2   7   4     1067.99      968.39     13.63 o 
  -1   7   4     1072.12     1024.60     16.28 o 
   0   7   4      155.40      184.86      5.46 o 
   1   7   4        8.80        1.57      1.26 o 
   2   7   4      265.25      220.46      5.50 o 
   3   7   4      990.48      907.35     20.37 o 
   4   7   4        1.82        9.99      2.87 o 
   5   7   4       36.56       22.26     10.38 o 
   6   7   4      338.01      307.59     23.35 o 
   7   7   4        1.03        6.26      5.04 o 
   8   7   4        0.86        4.59      9.42 o 
  -9   8   4       27.49       23.20      5.73 o 
  -8   8   4       10.01       30.32      5.46 o 
  -7   8   4      155.26      176.16     13.82 o 
  -6   8   4       15.80       19.35      4.92 o 
  -5   8   4      176.57      178.41     11.03 o 
  -4   8   4      427.99      411.11     13.53 o 
  -3   8   4      331.41      298.18      8.23 o 
  -2   8   4      377.04      345.51      9.02 o 
  -1   8   4      210.78      210.70      5.69 o 
   0   8   4       67.32       56.55      3.21 o 
   1   8   4       25.72       19.72      2.03 o 
   2   8   4       24.55       16.72      1.98 o 
   3   8   4      683.57      632.76     18.15 o 
   4   8   4      471.10      423.84     12.82 o 
   5   8   4       63.39       57.16      5.21 o 
   6   8   4      175.86      190.04     14.58 o 
   7   8   4        3.65        0.40      4.50 o 
   8   8   4       51.48       28.48      8.24 o 
  -9   9   4       20.86       11.00      7.53 o 
  -8   9   4      115.16      124.38     22.40 o 
  -7   9   4       11.64        6.99      4.48 o 
  -6   9   4       72.23       77.00      8.49 o 
  -5   9   4       15.69       15.78      4.68 o 
  -4   9   4       34.90       47.41      6.26 o 
  -3   9   4      503.35      514.68     12.42 o 
  -2   9   4      232.95      201.58      6.88 o 
  -1   9   4     2297.20     2397.06     28.41 o 
   0   9   4       88.52       74.76      3.65 o 
   1   9   4      454.49      476.72      8.56 o 
   2   9   4        1.75        3.85      1.39 o 
   3   9   4       11.14       20.81      3.20 o 
   4   9   4     1182.06     1090.21     22.31 o 
   5   9   4      791.87      738.65     37.67 o 
   6   9   4       79.29       76.77     10.30 o 
   7   9   4        0.68       -1.46      5.65 o 
   8   9   4        7.05        4.04      5.79 o 
  -9  10   4        2.37       -1.41      4.70 o 
  -8  10   4       31.93       26.32      6.81 o 
  -7  10   4       32.22       39.77      7.04 o 
  -6  10   4      218.33      206.10     12.56 o 
  -5  10   4       80.22       85.77      9.21 o 
  -4  10   4      195.88      192.70     17.19 o 
  -3  10   4      538.20      527.21     25.27 o 
  -2  10   4      738.71      774.26     14.85 o 
  -1  10   4      603.10      631.98     10.83 o 
   0  10   4      678.70      700.97     11.82 o 
   1  10   4      160.68      166.36      5.62 o 
   2  10   4      452.25      449.65      8.75 o 
   3  10   4      413.26      357.47     13.22 o 
   4  10   4     2164.11     1986.62     42.49 o 
   5  10   4      622.68      600.28     24.73 o 
   6  10   4        2.72        5.36      4.71 o 
   7  10   4       65.16       88.09     11.04 o 
   8  10   4        1.83       -2.37      5.25 o 
  -9  11   4       18.32        7.76      5.38 o 
  -8  11   4      214.48      212.07     14.09 o 
  -7  11   4       11.69       12.47      6.30 o 
  -6  11   4        9.91        3.85      3.71 o 
  -5  11   4       93.05       84.84      9.12 o 
  -4  11   4        0.71        4.91      3.28 o 
  -3  11   4        0.00        2.68      2.82 o 
  -2  11   4       30.94       43.01      4.40 o 
  -1  11   4       14.59       31.89      2.85 o 
   0  11   4       73.44       59.28      3.35 o 
   1  11   4      706.70      731.58     11.45 o 
   2  11   4       58.74       61.93      3.36 o 
   3  11   4      333.01      353.01     10.50 o 
   4  11   4       22.25       46.14      6.37 o 
   5  11   4       28.18       35.50      7.23 o 
   6  11   4       28.01       26.44      8.66 o 
   7  11   4       93.40      107.44     12.22 o 
   8  11   4      128.26      151.21     24.48 o 
  -9  12   4        0.29        4.80      7.52 o 
  -8  12   4       66.85       89.67     12.97 o 
  -7  12   4      650.15      568.71     21.72 o 
  -6  12   4      613.47      578.12     21.05 o 
  -5  12   4      817.42      762.27     24.04 o 
  -4  12   4      334.20      345.73     18.24 o 
  -3  12   4      775.35      789.77     33.33 o 
  -2  12   4     2881.30     2807.58     40.38 o 
  -1  12   4      974.59      927.12     17.08 o 
   0  12   4      649.45      594.56     10.69 o 
   1  12   4     2964.90     2938.31     32.68 o 
   2  12   4      598.09      577.90     16.72 o 
   3  12   4     2058.80     1867.91     73.44 o 
   4  12   4     2834.28     2613.49    103.15 o 
   5  12   4        0.08        1.51      4.52 o 
   6  12   4      235.08      264.19     17.33 o 
   7  12   4      381.38      368.60     20.59 o 
   8  12   4      237.33      211.23     17.56 o 
  -9  13   4       97.05      101.80     11.19 o 
  -8  13   4      114.94       83.85      9.81 o 
  -7  13   4        0.02       -1.93      3.95 o 
  -6  13   4       32.41       46.06      7.04 o 
  -5  13   4       54.80       55.39      9.33 o 
  -4  13   4       39.70       34.88      7.17 o 
  -3  13   4      354.33      393.52     14.55 o 
  -2  13   4       18.67       32.97      6.69 o 
  -1  13   4        9.10       18.11      2.85 o 
   0  13   4       90.07       66.95      3.56 o 
   1  13   4      257.20      289.18      6.18 o 
   2  13   4      166.14      141.88      9.18 o 
   3  13   4      215.47      201.04     12.10 o 
   4  13   4      413.32      388.25     15.38 o 
   5  13   4       31.90       41.03      7.60 o 
   6  13   4       33.80       51.76     10.92 o 
   7  13   4       28.04       46.48      9.31 o 
   8  13   4      130.24      151.21     15.18 o 
  -8  14   4      354.61      360.70     18.21 o 
  -7  14   4      217.58      212.35     13.76 o 
  -6  14   4       54.43       60.68      8.80 o 
  -5  14   4      134.14      136.07     20.00 o 
  -4  14   4       30.25       23.35      6.27 o 
  -3  14   4       10.00        4.74      6.27 o 
  -2  14   4     2826.57     2747.94     43.22 o 
  -1  14   4      391.36      346.40     12.95 o 
   0  14   4      597.80      529.71      9.83 o 
   1  14   4      189.83      190.98      6.26 o 
   2  14   4        2.63        4.85      3.27 o 
   3  14   4      221.19      179.38     10.41 o 
   4  14   4      272.07      222.10     14.35 o 
   5  14   4      458.60      445.00     20.59 o 
   6  14   4       29.37       28.63      7.40 o 
   7  14   4       94.45       93.60     11.68 o 
   8  14   4       38.19       26.51      8.24 o 
  -8  15   4        8.59        7.35      5.16 o 
  -7  15   4        4.66        9.61      4.93 o 
  -6  15   4      198.04      199.68     12.73 o 
  -5  15   4        0.00        1.22      3.47 o 
  -4  15   4        3.33        3.77      3.97 o 
  -3  15   4      327.16      322.52     17.23 o 
  -2  15   4      636.65      565.99     14.00 o 
  -1  15   4      530.20      509.12      9.76 o 
   0  15   4      581.32      637.56     11.27 o 
   1  15   4      150.88      144.03      5.41 o 
   2  15   4       27.89       23.14      4.82 o 
   3  15   4       33.20       41.55      7.31 o 
   4  15   4      153.00      150.95     13.79 o 
   5  15   4       52.50       37.10      7.40 o 
   6  15   4       12.55        2.17      7.91 o 
   7  15   4        1.41        3.49      5.04 o 
   8  15   4        3.16        2.26      5.86 o 
  -8  16   4      113.00      138.91     16.27 o 
  -7  16   4      101.56       98.27      9.98 o 
  -6  16   4       26.95       22.62      5.78 o 
  -5  16   4       55.62       53.35      9.20 o 
  -4  16   4      541.99      483.40     22.30 o 
  -3  16   4       26.23       29.75      6.59 o 
  -2  16   4      113.65      113.13      6.29 o 
  -1  16   4        5.59        5.35      2.26 o 
   0  16   4      708.01      777.35     14.25 o 
   1  16   4     2017.05     2017.40     52.74 o 
   2  16   4       18.03       24.69      4.89 o 
   3  16   4     1337.76     1282.05     31.70 o 
   4  16   4      166.77      158.71     11.13 o 
   5  16   4       14.42        4.77      4.71 o 
   6  16   4       51.31       75.15      9.95 o 
   7  16   4      240.29      302.80     19.31 o 
   8  16   4       12.12       14.48      7.18 o 
  -8  17   4       23.04       28.70      7.04 o 
  -7  17   4       10.54       19.79      6.05 o 
  -6  17   4       70.14       82.98      9.25 o 
  -5  17   4       68.66       72.26     10.03 o 
  -4  17   4      221.17      227.31     15.17 o 
  -3  17   4      165.25      174.42     24.86 o 
  -2  17   4       22.44       30.21      4.01 o 
  -1  17   4       19.92       32.71      3.87 o 
   0  17   4      342.58      335.25     12.13 o 
   1  17   4     1080.97     1057.40     31.41 o 
   2  17   4      201.19      181.21     10.05 o 
   3  17   4       84.81       86.55      7.74 o 
   4  17   4      128.73      136.99     13.17 o 
   5  17   4        8.86        1.13      4.45 o 
   6  17   4       98.90      122.93     12.11 o 
   7  17   4       56.02       72.80     16.20 o 
   8  17   4      251.24      235.81     32.02 o 
  -8  18   4      108.35      120.98     11.77 o 
  -7  18   4      380.55      356.84     17.61 o 
  -6  18   4      533.10      539.74     21.19 o 
  -5  18   4        2.55        2.26      4.15 o 
  -4  18   4        5.43        8.90      5.23 o 
  -3  18   4       20.03       21.58      5.81 o 
  -2  18   4      190.61      174.19     11.86 o 
  -1  18   4      544.21      546.03     15.35 o 
   0  18   4      142.82      133.98      7.67 o 
   1  18   4       20.97       16.58      5.33 o 
   2  18   4      254.71      305.24     13.10 o 
   3  18   4       10.49       22.64      8.35 o 
   4  18   4      190.55      159.45     16.45 o 
   5  18   4       74.28       87.34     13.84 o 
   6  18   4       38.09       37.09      8.33 o 
   7  18   4      152.95      174.44     14.84 o 
  -8  19   4        2.33        2.82      5.32 o 
  -7  19   4       12.90       24.65      6.34 o 
  -6  19   4       17.34       25.22      6.16 o 
  -5  19   4       29.58       20.82      8.66 o 
  -4  19   4      124.65      123.34     12.09 o 
  -3  19   4        0.00       -2.01      4.52 o 
  -2  19   4      196.96      189.86     11.01 o 
  -1  19   4        4.16        4.99      2.84 o 
   0  19   4       21.57       21.37      3.53 o 
   1  19   4      306.33      282.70     12.26 o 
   2  19   4       96.45      103.16     12.81 o 
   3  19   4      365.79      335.58     14.28 o 
   4  19   4      171.76      157.77     10.63 o 
   5  19   4      228.11      221.46     12.74 o 
   6  19   4       14.43       20.59      7.06 o 
   7  19   4       51.81       74.52     11.04 o 
  -8  20   4      168.03      154.05     13.04 o 
  -7  20   4       18.92       30.80      7.21 o 
  -6  20   4      327.45      341.97     17.16 o 
  -5  20   4      740.03      688.85     29.69 o 
  -4  20   4      147.59      131.74     12.66 o 
  -3  20   4      852.52      742.09     47.46 o 
  -2  20   4      822.68      764.18     30.51 o 
  -1  20   4       20.56       22.44      4.10 o 
   0  20   4       24.49       13.68      4.09 o 
   1  20   4     1214.15     1111.43     53.32 o 
   2  20   4     1354.24     1203.99     40.39 o 
   3  20   4        6.83        6.13      5.42 o 
   4  20   4       36.20       53.99      7.69 o 
   5  20   4      148.64      117.90      9.98 o 
   6  20   4       57.45       48.39      9.22 o 
   7  20   4      200.13      198.01     16.28 o 
  -8  21   4        6.48       10.11      6.03 o 
  -7  21   4        8.96        0.57      4.87 o 
  -6  21   4      209.49      189.16     19.19 o 
  -5  21   4      320.22      347.66     21.85 o 
  -4  21   4       31.56       18.08      9.04 o 
  -3  21   4      636.32      679.53     27.73 o 
  -2  21   4      374.54      369.22     32.02 o 
  -1  21   4        6.80        1.80      2.62 o 
   0  21   4       66.66       93.53      8.02 o 
   1  21   4       37.37       30.27      6.00 o 
   2  21   4       11.88       21.60      7.06 o 
   3  21   4        0.16        0.38      4.45 o 
   4  21   4      113.62       98.68     12.44 o 
   5  21   4        3.96       -0.97      5.42 o 
   6  21   4        5.53        8.72      5.57 o 
   7  21   4       15.46       30.56     20.34 o 
  -7  22   4      187.82      167.62     18.20 o 
  -6  22   4       54.22       54.34     10.47 o 
  -5  22   4      173.96      174.55     15.86 o 
  -4  22   4       56.76       65.11      9.79 o 
  -3  22   4       42.89       61.85      9.69 o 
  -2  22   4       72.82       58.12      9.79 o 
  -1  22   4      236.31      251.07     10.35 o 
   0  22   4      925.86      933.01     28.51 o 
   1  22   4      243.37      243.47     17.36 o 
   2  22   4       68.18       85.46     11.37 o 
   3  22   4      303.92      272.75     26.74 o 
   4  22   4        9.21        1.17      5.25 o 
   5  22   4        4.31        4.62      6.11 o 
   6  22   4        5.08       -1.51      8.29 o 
   7  22   4       60.87       34.65     14.31 o 
  -7  23   4       16.64        5.96      5.30 o 
  -6  23   4      216.77      204.70     17.91 o 
  -5  23   4      267.80      230.49     25.24 o 
  -4  23   4       57.59       60.45     18.08 o 
  -3  23   4      521.49      511.04     24.25 o 
  -2  23   4      116.46       90.24     23.73 o 
  -1  23   4      153.52      151.93      8.28 o 
   0  23   4      977.48      906.92     25.77 o 
   1  23   4      191.03      169.30     15.01 o 
   2  23   4      163.68      149.53     14.27 o 
   3  23   4       83.22       93.09     12.22 o 
   4  23   4        1.85        8.41      6.13 o 
   5  23   4       24.81       15.33      7.60 o 
   6  23   4       33.79       36.91     12.81 o 
   7  23   4        2.83        6.78      9.79 o 
  -7  24   4        5.37       12.30      5.96 o 
  -6  24   4      411.02      434.08     49.72 o 
  -5  24   4      493.56      453.03     36.16 o 
  -4  24   4     1436.79     1367.51     46.07 o 
  -3  24   4       77.88       84.91     18.08 o 
  -2  24   4      204.40      188.21     15.82 o 
  -1  24   4       44.76       44.68     10.42 o 
   0  24   4     1817.29     1857.94     42.76 o 
   1  24   4      966.13      899.28     34.52 o 
   2  24   4      189.66      180.61     15.55 o 
   3  24   4      640.00      641.72     28.94 o 
   4  24   4       12.02       25.13      8.14 o 
   5  24   4       86.40      103.52     13.51 o 
   6  24   4       28.98       34.65     12.81 o 
  -7  25   4        5.21       10.30      6.51 o 
  -6  25   4       43.06       46.08     22.98 o 
  -5  25   4       72.64       89.01     12.78 o 
  -4  25   4      769.11      750.10     50.10 o 
  -3  25   4      119.88      123.31     12.66 o 
  -2  25   4       23.59       16.49      6.49 o 
  -1  25   4      284.40      279.82     16.94 o 
   0  25   4      254.43      266.40     13.58 o 
   1  25   4      225.36      216.61     16.65 o 
   2  25   4        9.81        0.22      5.13 o 
   3  25   4       14.81       19.71      8.24 o 
   4  25   4       82.97       66.49     11.44 o 
   5  25   4        0.01        2.49      6.86 o 
   6  25   4        0.23       11.30     10.55 o 
  -7  26   4      157.48      143.07     12.84 o 
  -6  26   4      167.03      209.32     18.81 o 
  -5  26   4       35.86       52.19     10.84 o 
  -4  26   4      500.24      537.36     26.76 o 
  -3  26   4        3.64        1.76      4.72 o 
  -2  26   4      178.43      209.88     15.97 o 
  -1  26   4      721.49      706.75     22.90 o 
   0  26   4      534.86      546.45     19.64 o 
   1  26   4      129.50      155.75     15.01 o 
   2  26   4       99.59       91.84     11.94 o 
   3  26   4      513.77      591.49     28.32 o 
   4  26   4      322.11      284.31     43.32 o 
   5  26   4       42.61       36.36      9.95 o 
   6  26   4       18.02       22.60     12.05 o 
  -6  27   4       30.86       19.23     13.18 o 
  -5  27   4      183.61      172.83     16.76 o 
  -4  27   4        2.35        7.36      5.99 o 
  -3  27   4        8.16        9.49      5.91 o 
  -2  27   4        7.10        6.28      5.39 o 
  -1  27   4      104.54       77.69      8.45 o 
   0  27   4      182.58      177.06     12.25 o 
   1  27   4       31.70       22.54      8.29 o 
   2  27   4       21.60       12.72      7.06 o 
   3  27   4       97.88       93.23     15.82 o 
   4  27   4        0.06       -3.77      5.42 o 
   5  27   4       18.72       26.93      9.54 o 
   6  27   4        4.40        2.26      9.04 o 
  -6  28   4       17.75       25.81      9.75 o 
  -5  28   4      278.21      288.20     21.56 o 
  -4  28   4        0.61        3.56      7.91 o 
  -3  28   4       75.58       73.75     11.05 o 
  -2  28   4      686.96      643.87     34.28 o 
  -1  28   4       20.69       14.56      5.64 o 
   0  28   4        2.28        7.89      4.70 o 
   1  28   4      339.21      326.37     20.98 o 
   2  28   4        0.01        0.39      5.32 o 
   3  28   4        1.75       -0.82      7.16 o 
   4  28   4       73.18       36.27     10.30 o 
   5  28   4       13.90       26.02      9.22 o 
   6  28   4       12.46       13.56     12.05 o 
  -6  29   4       59.88       61.76     12.81 o 
  -5  29   4       74.49       76.95     22.98 o 
  -4  29   4        1.82       13.64      7.53 o 
  -3  29   4       79.42       59.86     11.68 o 
  -2  29   4        1.06        2.15      7.16 o 
  -1  29   4       33.08       39.05     15.30 o 
   0  29   4      174.04      187.18     13.93 o 
   1  29   4        0.50        4.19      5.70 o 
   2  29   4      174.78      250.71     19.37 o 
   3  29   4       14.62       22.18      8.47 o 
   4  29   4        1.71        5.18      6.52 o 
   5  29   4        4.74       12.30      8.49 o 
  -5  30   4      223.66      238.56     30.89 o 
  -4  30   4      556.49      595.76     51.61 o 
  -3  30   4      587.70      557.22     42.56 o 
  -2  30   4      167.56      155.36     22.60 o 
  -1  30   4       21.70       20.05      7.26 o 
   0  30   4       22.65       41.84      7.38 o 
   1  30   4      354.35      405.74     23.66 o 
   2  30   4      320.52      319.30     20.98 o 
   3  30   4       68.77      108.78     14.12 o 
   4  30   4      104.11      142.49     16.08 o 
   5  30   4      223.40      209.32     30.13 o 
  -5  31   4        8.15        3.31     17.70 o 
  -4  31   4       74.32       83.29     13.08 o 
  -3  31   4      223.73      188.85     18.83 o 
  -2  31   4        1.19        1.05      7.53 o 
  -1  31   4       12.97        1.78      5.57 o 
   0  31   4       39.40       35.15      7.24 o 
   1  31   4        8.04        8.78     10.55 o 
   2  31   4       52.57       72.73     12.40 o 
   3  31   4       57.41       50.95     10.91 o 
   4  31   4       49.31       61.64     12.43 o 
   5  31   4       51.93       69.03     13.29 o 
  -5  32   4      567.00      581.96     31.60 o 
  -4  32   4      152.30      148.60     25.24 o 
  -3  32   4      205.77      202.80     30.89 o 
  -2  32   4      420.13      392.97     23.97 o 
  -1  32   4       82.38       92.76     12.99 o 
   0  32   4      234.45      237.49     32.02 o 
   1  32   4      738.66      741.35     32.76 o 
   2  32   4      328.54      382.17     23.50 o 
   3  32   4      149.78      146.63     22.60 o 
   4  32   4       43.97       42.71     11.00 o 
  -4  33   4       95.76      113.16     15.17 o 
  -3  33   4       25.46       18.47      8.02 o 
  -2  33   4       31.65       33.24      9.90 o 
  -1  33   4       39.03       40.43     22.60 o 
   0  33   4        1.94       -0.35      6.86 o 
   1  33   4       19.87       15.54     11.68 o 
   2  33   4        6.92       24.13      8.87 o 
   3  33   4       33.72       38.10     10.30 o 
   4  33   4       21.99       12.05     14.31 o 
  -4  34   4        9.06        9.23      7.75 o 
  -3  34   4       36.67       33.92     27.12 o 
  -2  34   4       28.08       16.55      8.14 o 
  -1  34   4       99.10      107.54     14.72 o 
   0  34   4        5.10       -6.83      6.83 o 
   1  34   4       27.50       17.67      8.68 o 
   2  34   4        6.56        0.17      7.16 o 
   3  34   4       39.37       17.33     15.07 o 
  -3  35   4        5.12        3.30      6.67 o 
  -2  35   4        2.32        5.64      6.67 o 
  -1  35   4       84.42       99.44     14.35 o 
   0  35   4      128.77      124.11     29.38 o 
   1  35   4       34.03       44.26     15.44 o 
   2  35   4       50.55       58.01     21.09 o 
   3  35   4       98.64       93.42     24.11 o 
  -3  36   4       25.21       34.74     10.68 o 
  -2  36   4      120.23      123.58     20.72 o 
  -1  36   4      302.66      392.25     25.78 o 
   0  36   4       58.58       85.13     24.11 o 
   1  36   4       50.41       63.28     21.09 o 
   2  36   4      281.41      287.78     36.91 o 
  -2  37   4        4.24        5.30      8.21 o 
  -1  37   4      319.03      320.14     24.37 o 
   0  37   4        2.78        3.01     12.81 o 
   1  37   4       70.03       94.92     25.61 o 
  -8   1   5        0.04       -3.90      4.50 o 
  -7   1   5       11.86        3.18      5.27 o 
  -6   1   5       24.72       38.74      6.89 o 
  -5   1   5      170.08      163.82     10.43 o 
  -4   1   5      164.62      170.11     11.53 o 
  -3   1   5       58.20       77.80      6.12 o 
  -2   1   5        1.22        5.95      2.07 o 
  -1   1   5      154.74      147.73      5.65 o 
   0   1   5      392.07      437.90     10.59 o 
   1   1   5      263.11      241.98      6.17 o 
   2   1   5     2141.08     2035.08     30.89 o 
   3   1   5      985.12      916.77     42.42 o 
   4   1   5      156.64      165.77     13.85 o 
   5   1   5      129.91      143.09     13.58 o 
   6   1   5      107.82      115.28     25.24 o 
   7   1   5       14.36       31.53      8.78 o 
   8   1   5      277.91      284.22     21.84 o 
  -8   2   5       62.56       71.21     10.65 o 
  -7   2   5       16.11       12.51      6.78 o 
  -6   2   5      188.86      197.28     12.90 o 
  -5   2   5      171.41      174.39     26.36 o 
  -4   2   5       23.65       24.75      4.91 o 
  -3   2   5      627.02      654.68     16.48 o 
  -2   2   5      268.52      285.29      7.16 o 
  -1   2   5       34.59       43.30      3.20 o 
   0   2   5      651.44      668.76     12.21 o 
   1   2   5        6.66        6.22      1.81 o 
   2   2   5     2524.46     2448.62     40.04 o 
   3   2   5       44.60       48.42      6.31 o 
   4   2   5      651.99      685.69     29.38 o 
   5   2   5        2.54       -0.38      4.79 o 
   6   2   5       95.25       73.44     10.91 o 
   7   2   5       41.79       51.76     10.92 o 
   8   2   5       16.37       31.03      9.54 o 
  -8   3   5       11.74       16.61      6.33 o 
  -7   3   5      140.27      139.48     11.75 o 
  -6   3   5       98.98      102.24     10.78 o 
  -5   3   5       15.88        8.94      4.77 o 
  -4   3   5        0.87        1.37      3.12 o 
  -3   3   5        9.06        9.36      3.11 o 
  -2   3   5     1331.46     1228.28     18.64 o 
  -1   3   5      195.60      189.56      6.01 o 
   0   3   5      218.21      202.53      5.45 o 
   1   3   5      319.08      357.10      7.64 o 
   2   3   5      379.71      395.20      9.24 o 
   3   3   5      572.33      563.06     15.85 o 
   4   3   5       25.39       39.31      7.99 o 
   5   3   5      634.05      647.88     27.70 o 
   6   3   5       70.90      100.26     21.85 o 
   7   3   5      204.08      255.57     30.13 o 
   8   3   5       15.23       23.19      9.54 o 
  -8   4   5      167.38      198.83     15.98 o 
  -7   4   5      348.40      348.35     25.50 o 
  -6   4   5       13.77        5.40      4.34 o 
  -5   4   5      302.69      337.58     22.75 o 
  -4   4   5       27.93       19.03      4.89 o 
  -3   4   5      606.85      637.63     26.42 o 
  -2   4   5     1716.41     1708.66     25.34 o 
  -1   4   5      512.59      511.10     10.28 o 
   0   4   5       58.96       69.92      3.79 o 
   1   4   5        8.81        8.89      2.04 o 
   2   4   5     1276.28     1298.40     22.18 o 
   3   4   5       96.57       99.06     10.76 o 
   4   4   5      546.80      520.40     24.11 o 
   5   4   5      225.69      207.75     15.95 o 
   6   4   5        1.56        2.26      4.79 o 
   7   4   5        1.07        0.75      5.57 o 
   8   4   5        0.24       -2.64      5.86 o 
  -8   5   5        5.48        4.44      5.25 o 
  -7   5   5      113.26       91.88     10.12 o 
  -6   5   5      152.15      137.94     12.59 o 
  -5   5   5       34.71       31.39      6.19 o 
  -4   5   5       12.30        9.04      4.30 o 
  -3   5   5      237.11      236.17     10.01 o 
  -2   5   5     1453.54     1383.40     23.08 o 
  -1   5   5      206.96      205.92      7.13 o 
   0   5   5      568.72      563.88     12.36 o 
   1   5   5      267.25      258.04      7.32 o 
   2   5   5      231.13      235.36      9.09 o 
   3   5   5      777.22      720.54     18.68 o 
   4   5   5      414.02      441.53     21.57 o 
   5   5   5      330.99      333.62     19.39 o 
   6   5   5       24.33       26.19      9.04 o 
   7   5   5      121.87      134.33     14.80 o 
  -8   6   5       10.15        3.79      5.22 o 
  -7   6   5       43.47       33.43      7.06 o 
  -6   6   5        9.44        3.31      4.69 o 
  -5   6   5      179.86      176.56     21.73 o 
  -4   6   5      304.63      284.29     13.96 o 
  -3   6   5       22.36       25.92      7.83 o 
  -2   6   5      256.08      272.19     14.26 o 
  -1   6   5      135.65      132.94      5.26 o 
   0   6   5       23.25       33.52      5.08 o 
   1   6   5      276.56      249.05      9.60 o 
   2   6   5      592.81      631.15     15.59 o 
   3   6   5       80.72       66.06      5.87 o 
   4   6   5      379.68      343.40     18.91 o 
   5   6   5       43.34       49.51     15.44 o 
   6   6   5        4.42        7.67      6.78 o 
   7   6   5        8.95        6.65      6.78 o 
  -8   7   5       54.86       45.69      8.24 o 
  -7   7   5        2.07        2.93      4.30 o 
  -6   7   5        2.06        8.63      4.93 o 
  -5   7   5      102.69      106.52      9.48 o 
  -4   7   5        6.42        5.71      3.71 o 
  -3   7   5     1020.38     1017.82     23.72 o 
  -2   7   5      112.15      111.55      8.74 o 
  -1   7   5       28.78       32.30      3.41 o 
   0   7   5      369.81      361.42      9.69 o 
   1   7   5       65.55       69.53      4.78 o 
   2   7   5      566.04      517.49     18.35 o 
   3   7   5       38.21       35.32      7.40 o 
   4   7   5       51.58       73.12     10.38 o 
   5   7   5       14.31       10.62      5.79 o 
   6   7   5       24.70       18.11     12.05 o 
   7   7   5        7.56       10.14      6.86 o 
  -8   8   5      124.79      147.28     13.02 o 
  -7   8   5      130.18      152.43     12.56 o 
  -6   8   5      116.12      128.55     10.99 o 
  -5   8   5        2.85        3.49      3.71 o 
  -4   8   5        4.65        3.35      3.39 o 
  -3   8   5       59.84       68.39     13.10 o 
  -2   8   5      173.93      168.50      7.56 o 
  -1   8   5       16.76       31.11      3.74 o 
   0   8   5       28.28       31.07      4.10 o 
   1   8   5        2.00        8.62      2.99 o 
   2   8   5       47.26       35.40      7.99 o 
   3   8   5     1111.45     1017.64     34.58 o 
   4   8   5       21.00       34.72      7.71 o 
   5   8   5        3.83       10.17      5.33 o 
   6   8   5        2.21        4.90      5.33 o 
   7   8   5       26.54       28.86     10.92 o 
  -8   9   5      158.79      181.15     27.27 o 
  -7   9   5      158.11      151.11     13.22 o 
  -6   9   5       82.69       65.46     12.41 o 
  -5   9   5      492.78      472.77     20.50 o 
  -4   9   5     1116.27      964.63     28.87 o 
  -3   9   5      266.02      260.44     12.83 o 
  -2   9   5       36.95       41.00      8.70 o 
  -1   9   5     1356.79     1276.04     22.16 o 
   0   9   5      491.70      454.50     11.16 o 
   1   9   5     1988.91     1845.47     32.10 o 
   2   9   5      611.88      645.24     32.59 o 
   3   9   5        5.59        4.34      4.50 o 
   4   9   5     1169.77     1137.38     58.39 o 
   5   9   5      308.07      336.74     19.93 o 
   6   9   5      127.46      187.45     16.19 o 
   7   9   5       99.70      152.76     15.95 o 
  -8  10   5      518.35      563.18     23.80 o 
  -7  10   5      211.12      242.51     15.21 o 
  -6  10   5      173.50      183.58     12.84 o 
  -5  10   5       86.05       90.70      9.03 o 
  -4  10   5      129.88      142.70     10.49 o 
  -3  10   5      452.28      467.94     17.63 o 
  -2  10   5      450.76      471.64     17.18 o 
  -1  10   5      378.78      390.35     10.34 o 
   0  10   5       16.83       13.37      2.65 o 
   1  10   5      395.74      363.79     15.12 o 
   2  10   5      735.28      732.48     41.86 o 
   3  10   5        0.20       -2.64      3.73 o 
   4  10   5      129.76      150.73     19.96 o 
   5  10   5        3.63        0.80      5.65 o 
   6  10   5      122.79       83.56     18.08 o 
   7  10   5      175.35      178.02     16.62 o 
  -8  11   5        1.76        5.97      5.32 o 
  -7  11   5        6.55       -0.27      4.14 o 
  -6  11   5        2.41       -1.46      3.95 o 
  -5  11   5      136.90      113.52      9.81 o 
  -4  11   5      164.00      160.84     11.63 o 
  -3  11   5      246.59      280.05     13.41 o 
  -2  11   5      427.24      365.21     17.44 o 
  -1  11   5       13.26       10.91      2.74 o 
   0  11   5      430.62      370.96      9.86 o 
   1  11   5      327.21      283.47     13.62 o 
   2  11   5        4.96       12.28      4.65 o 
   3  11   5      111.81      128.35     12.67 o 
   4  11   5      147.53      196.25     15.44 o 
   5  11   5      397.57      460.39     23.06 o 
   6  11   5       91.99      108.68     28.63 o 
   7  11   5       71.88       70.92     11.91 o 
  -8  12   5       24.08       41.61     11.68 o 
  -7  12   5       40.59       33.28      7.47 o 
  -6  12   5       54.45       41.56      7.36 o 
  -5  12   5       31.86       33.88      9.76 o 
  -4  12   5      180.96      166.93     11.31 o 
  -3  12   5      868.60      846.48     31.21 o 
  -2  12   5      440.89      421.57     16.17 o 
  -1  12   5       57.22       60.84      4.63 o 
   0  12   5        1.62        3.13      2.11 o 
   1  12   5      165.24      160.83     13.41 o 
   2  12   5       79.71       84.40      8.38 o 
   3  12   5       81.86       80.79      8.57 o 
   4  12   5      193.94      193.81     14.89 o 
   5  12   5       20.99       10.17      5.57 o 
   6  12   5       72.52       76.67     13.94 o 
   7  12   5       14.98       13.68      6.86 o 
  -8  13   5       11.87       23.33      7.81 o 
  -7  13   5       99.78      114.15     16.60 o 
  -6  13   5      162.33      134.44     11.80 o 
  -5  13   5       39.84       38.33      6.68 o 
  -4  13   5      154.63      133.13     10.28 o 
  -3  13   5       38.38       33.10      7.39 o 
  -2  13   5      193.91      197.92     11.16 o 
  -1  13   5       81.18      101.83      7.66 o 
   0  13   5       33.25       41.60      3.89 o 
   1  13   5      155.52      166.09     10.59 o 
   2  13   5      252.26      242.48     13.02 o 
   3  13   5      381.40      397.13     16.68 o 
   4  13   5       14.09       12.05      5.79 o 
   5  13   5       10.18       17.12      8.66 o 
   6  13   5        0.00        7.57      5.97 o 
   7  13   5       20.76       47.01     28.63 o 
  -8  14   5        5.04        9.01      5.96 o 
  -7  14   5       80.60       87.50     10.22 o 
  -6  14   5      745.01      782.60     26.94 o 
  -5  14   5      312.98      333.70     16.35 o 
  -4  14   5      908.42      867.30     26.95 o 
  -3  14   5       13.99        5.09      4.64 o 
  -2  14   5        9.74       16.01      4.62 o 
  -1  14   5      764.34      734.62     17.28 o 
   0  14   5      169.13      175.72      8.09 o 
   1  14   5     1946.33     1767.23     57.57 o 
   2  14   5     1699.87     1577.04     57.65 o 
   3  14   5        0.70        0.92      3.96 o 
   4  14   5       26.38       48.09      8.78 o 
   5  14   5       14.19        8.29      5.86 o 
   6  14   5        9.74       16.63      7.18 o 
   7  14   5      217.69      211.76     32.02 o 
  -7  15   5        1.99        0.41      4.45 o 
  -6  15   5        1.95        6.38      4.59 o 
  -5  15   5      137.51      125.22     10.44 o 
  -4  15   5      250.32      223.05     23.35 o 
  -3  15   5      464.67      488.08     22.69 o 
  -2  15   5      191.66      166.46     11.37 o 
  -1  15   5      118.81      116.41      6.74 o 
   0  15   5        2.60        1.77      3.19 o 
   1  15   5     1393.10     1389.27     56.10 o 
   2  15   5       11.97       21.60      5.53 o 
   3  15   5       39.86       82.15      8.63 o 
   4  15   5      347.82      394.73     20.69 o 
   5  15   5       11.04       30.75      8.33 o 
   6  15   5      333.99      377.54     22.20 o 
   7  15   5       41.95       69.73     12.05 o 
  -7  16   5        6.71       11.09      5.13 o 
  -6  16   5       74.43      103.14     16.88 o 
  -5  16   5       68.15       68.26      8.66 o 
  -4  16   5      308.39      284.47     18.12 o 
  -3  16   5       41.85       55.00      8.53 o 
  -2  16   5       90.71       98.52      8.48 o 
  -1  16   5       16.28       15.44      3.86 o 
   0  16   5        0.18        0.53      3.09 o 
   1  16   5      167.88      163.12     34.28 o 
   2  16   5      107.98      100.37      9.25 o 
   3  16   5      354.55      331.36     15.60 o 
   4  16   5        0.88       -0.31      4.50 o 
   5  16   5        2.77        4.41      5.42 o 
   6  16   5        1.69        1.11      5.70 o 
   7  16   5        0.15        2.61      6.33 o 
  -7  17   5      140.67      154.66     13.17 o 
  -6  17   5       35.62       27.44      8.09 o 
  -5  17   5      189.50      202.89     13.30 o 
  -4  17   5      294.57      270.38     17.80 o 
  -3  17   5       86.05       96.76     11.14 o 
  -2  17   5        5.42        3.74      3.83 o 
  -1  17   5      627.99      563.01     19.18 o 
   0  17   5       15.08        7.36      3.86 o 
   1  17   5       58.58       52.61     10.30 o 
   2  17   5      693.36      571.05     27.24 o 
   3  17   5      389.38      374.23     21.99 o 
   4  17   5      260.67      269.07     17.36 o 
   5  17   5       76.92       83.88     11.77 o 
   6  17   5        0.03        7.99      6.64 o 
  -7  18   5       91.60       96.08     10.90 o 
  -6  18   5        8.10       15.53      8.41 o 
  -5  18   5      217.21      223.13     19.15 o 
  -4  18   5        3.77        4.31      5.23 o 
  -3  18   5        3.25       -2.08      5.27 o 
  -2  18   5        8.55        5.46      4.29 o 
  -1  18   5        1.00        3.78      3.54 o 
   0  18   5      227.05      220.23     14.32 o 
   1  18   5      386.13      342.25     21.18 o 
   2  18   5       63.20       52.58     10.50 o 
   3  18   5      172.83      165.06     15.65 o 
   4  18   5        7.44        8.29      7.53 o 
   5  18   5      168.61      188.34     24.86 o 
   6  18   5       11.89       18.36      7.78 o 
  -7  19   5       27.27       12.85      6.57 o 
  -6  19   5      120.82      120.11     17.12 o 
  -5  19   5       67.24       66.32      8.91 o 
  -4  19   5      426.99      408.10     22.69 o 
  -3  19   5       98.00       92.66     11.14 o 
  -2  19   5       74.28       74.13      8.63 o 
  -1  19   5      147.74      163.49     12.96 o 
   0  19   5       50.31       56.02     10.30 o 
   1  19   5       18.35       28.60      8.47 o 
   2  19   5      163.10      170.78     16.08 o 
   3  19   5       42.54       55.29     10.91 o 
   4  19   5       20.32       12.81      9.79 o 
   5  19   5        0.08        2.26      9.04 o 
   6  19   5       74.11       68.56     18.08 o 
  -7  20   5        8.59        7.74      5.19 o 
  -6  20   5       45.95       48.27      8.66 o 
  -5  20   5       52.75       68.08     21.09 o 
  -4  20   5      262.88      265.28     17.91 o 
  -3  20   5      307.85      281.11     38.80 o 
  -2  20   5      310.77      291.05     25.51 o 
  -1  20   5      531.52      498.28     18.65 o 
   0  20   5       11.91       15.85      7.40 o 
   1  20   5       74.57       77.87     11.94 o 
   2  20   5       27.07       18.48     19.21 o 
   3  20   5        5.82       11.47      6.86 o 
   4  20   5       78.97      122.04     19.59 o 
   5  20   5       11.96       13.56     10.55 o 
   6  20   5       10.22        2.26     11.30 o 
  -7  21   5       30.40       43.50      9.76 o 
  -6  21   5      338.06      315.42     17.57 o 
  -5  21   5      272.53      273.63     19.62 o 
  -4  21   5       48.68       43.72      9.47 o 
  -3  21   5        0.34        3.59      9.04 o 
  -2  21   5       39.97       37.87      6.58 o 
  -1  21   5        4.30       15.11      8.16 o 
   0  21   5      369.86      370.92     28.25 o 
   1  21   5       33.15       44.10      9.75 o 
   2  21   5      250.23      258.19     19.96 o 
   3  21   5      230.95      241.07     25.24 o 
   4  21   5       12.69       35.10      9.84 o 
   5  21   5       25.53       53.49     15.82 o 
   6  21   5        7.88       21.09     13.56 o 
  -6  22   5      679.77      680.40     28.08 o 
  -5  22   5      537.85      542.22     64.04 o 
  -4  22   5      132.62      124.86     13.46 o 
  -3  22   5        3.34       -1.88      3.77 o 
  -2  22   5      137.61      127.03     22.22 o 
  -1  22   5      229.96      227.46     12.73 o 
   0  22   5      389.60      335.88     33.15 o 
   1  22   5      416.84      406.39     28.63 o 
   2  22   5       15.50       23.85      8.47 o 
   3  22   5      108.91       89.98     13.51 o 
   4  22   5       14.17        3.63      6.49 o 
   5  22   5       32.12       15.07     11.30 o 
   6  22   5       23.85       21.09     13.56 o 
  -6  23   5        0.03        5.88      5.26 o 
  -5  23   5        0.43       -1.60      7.16 o 
  -4  23   5        3.73        8.05      6.67 o 
  -3  23   5      107.95       92.39     19.59 o 
  -2  23   5      178.75      178.74     14.93 o 
  -1  23   5      344.11      373.65     20.78 o 
   0  23   5        7.52       26.78      8.68 o 
   1  23   5      465.50      473.82     26.38 o 
   2  23   5      175.16      153.98     19.21 o 
   3  23   5       26.26       32.95      9.75 o 
   4  23   5       20.66       17.26      8.68 o 
   5  23   5      164.87      202.65     25.61 o 
  -6  24   5      336.35      377.32     20.93 o 
  -5  24   5        8.76       13.72      8.21 o 
  -4  24   5      181.52      145.45     15.02 o 
  -3  24   5       34.57       43.11      9.11 o 
  -2  24   5      253.29      255.40     25.61 o 
  -1  24   5        9.56        3.90      4.48 o 
   0  24   5        1.32        4.49      9.42 o 
   1  24   5      649.21      593.04     29.27 o 
   2  24   5       49.20       22.34      8.47 o 
   3  24   5       82.37      113.12     25.24 o 
   4  24   5       33.21       28.43     10.92 o 
   5  24   5       34.99       47.46     15.82 o 
  -6  25   5        4.89        9.08      5.83 o 
  -5  25   5        1.38       -0.19      5.81 o 
  -4  25   5        0.02       -1.58      5.23 o 
  -3  25   5        2.64       -0.17      9.42 o 
  -2  25   5      694.37      662.77     29.26 o 
  -1  25   5      135.40      116.20      9.93 o 
   0  25   5       70.91       77.78     12.66 o 
   1  25   5        1.43        5.88      6.27 o 
   2  25   5       64.73       47.76     10.83 o 
   3  25   5        0.23        2.85      7.91 o 
   4  25   5       10.19        2.48      7.23 o 
   5  25   5       35.59       20.34     12.05 o 
  -5  26   5        9.13        7.72      7.07 o 
  -4  26   5       61.68       55.84     11.68 o 
  -3  26   5       65.98       80.29     11.82 o 
  -2  26   5      393.21      395.18     22.47 o 
  -1  26   5       12.88       22.90      5.83 o 
   0  26   5       30.49       40.55     10.30 o 
   1  26   5       58.51       58.14     11.41 o 
   2  26   5        2.18        1.66      6.27 o 
   3  26   5        0.42        0.60      6.27 o 
   4  26   5       39.34       38.04     11.68 o 
   5  26   5        0.00       -1.51      9.79 o 
  -5  27   5       48.65       57.79     12.81 o 
  -4  27   5       52.26       69.66     18.08 o 
  -3  27   5      308.90      334.55     21.56 o 
  -2  27   5      742.99      757.65     32.61 o 
  -1  27   5      288.18      292.42     26.43 o 
   0  27   5      247.55      281.22     21.15 o 
   1  27   5      125.23      179.85     17.74 o 
   2  27   5      143.75      123.94     15.55 o 
   3  27   5       61.22       75.07     15.82 o 
   4  27   5        5.74       18.43     12.05 o 
  -5  28   5      173.70      187.35     18.59 o 
  -4  28   5       58.12       56.08     16.95 o 
  -3  28   5      187.34      185.32     20.72 o 
  -2  28   5        3.46        9.54      6.06 o 
  -1  28   5        0.13        2.92      5.22 o 
   0  28   5      146.98      153.94     16.58 o 
   1  28   5      114.86      145.67     18.46 o 
   2  28   5      219.31      186.33     18.08 o 
   3  28   5       22.65       17.99     10.17 o 
   4  28   5        6.68        1.09      7.39 o 
  -4  29   5       37.75       57.48     15.82 o 
  -3  29   5       49.94       38.11      9.96 o 
  -2  29   5       53.00       56.64     10.47 o 
  -1  29   5       75.90       64.86     12.85 o 
   0  29   5      134.87      142.96     16.27 o 
   1  29   5      202.92      214.66     19.96 o 
   2  29   5      115.67      172.47     17.90 o 
   3  29   5       73.55       99.68     16.20 o 
   4  29   5        6.06        8.02      8.24 o 
  -4  30   5      316.79      359.40     24.07 o 
  -3  30   5        9.39        4.95      8.29 o 
  -2  30   5       37.36       37.00     10.03 o 
  -1  30   5       85.55       67.47     15.82 o 
   0  30   5       33.64       24.78      9.75 o 
   1  30   5      123.60      118.02     15.33 o 
   2  30   5       51.97       59.41     12.44 o 
   3  30   5        1.97        1.88      7.46 o 
  -3  31   5       23.26       12.64      8.08 o 
  -2  31   5       11.40       11.11     10.55 o 
  -1  31   5        0.19        1.51     12.05 o 
   0  31   5        5.77       -4.84     15.07 o 
   1  31   5      110.03      120.82     15.72 o 
   2  31   5       30.14       37.69     11.22 o 
   3  31   5        2.24       13.98      9.42 o 
  -3  32   5      331.38      360.34     35.03 o 
  -2  32   5        8.48        4.81      7.26 o 
  -1  32   5      336.97      372.16     43.70 o 
   0  32   5       32.45       15.29     18.83 o 
   1  32   5       13.64       15.65      9.31 o 
   2  32   5        0.39        5.57      7.26 o 
  -2  33   5       21.94       20.62      9.11 o 
  -1  33   5        5.74       19.59     15.82 o 
   0  33   5        2.79        6.24      9.04 o 
   1  33   5        6.56       13.26      8.78 o 
  -1  34   5      204.83      203.41     35.41 o 
   0  34   5      147.16      164.48     21.09 o 
  -7   0   6      109.24      106.22     17.33 o 
  -6   0   6        6.39       25.61     10.55 o 
  -5   0   6        6.56       12.42      6.67 o 
  -4   0   6      358.80      382.04     22.30 o 
  -3   0   6       20.04       46.27      9.01 o 
  -2   0   6     1151.88     1172.89     31.34 o 
  -1   0   6        0.67        4.94      3.51 o 
   0   0   6     2937.82     3002.44     90.14 o 
   1   0   6       97.48      114.51     16.57 o 
   2   0   6        2.52        8.29      7.53 o 
   3   0   6      359.28      372.16     29.38 o 
   4   0   6        0.61       -6.03      6.03 o 
   5   0   6      182.64      219.98     25.61 o 
   6   0   6        5.83       29.38     12.81 o 
  -7   1   6       77.60       55.33      9.84 o 
  -6   1   6      167.94      178.74     15.07 o 
  -5   1   6       76.18       94.90     10.15 o 
  -4   1   6      469.24      507.13     25.41 o 
  -3   1   6        0.07        0.21      3.29 o 
  -2   1   6        0.68        1.88      2.54 o 
  -1   1   6      182.51      188.90      7.88 o 
   0   1   6     1203.85     1198.77     21.83 o 
   1   1   6     1094.41     1058.10     36.22 o 
   2   1   6       13.07       15.07      6.39 o 
   3   1   6      116.37      114.28     12.78 o 
   4   1   6      194.38      188.52     16.49 o 
   5   1   6      102.23       99.62     22.60 o 
   6   1   6      238.91      278.88     21.29 o 
  -7   2   6       65.88       65.04     10.38 o 
  -6   2   6       14.90       20.88      6.64 o 
  -5   2   6       47.12       49.85      8.01 o 
  -4   2   6        8.76        7.81      7.93 o 
  -3   2   6        1.19        1.66      3.65 o 
  -2   2   6       52.80       55.77      5.05 o 
  -1   2   6        0.09        2.49      2.61 o 
   0   2   6      834.35      805.35     16.85 o 
   1   2   6      138.24      161.23     20.72 o 
   2   2   6       99.33      100.35     11.68 o 
   3   2   6       17.16       28.76      7.60 o 
   4   2   6       63.98       87.40     12.51 o 
   5   2   6        7.27        6.62      6.11 o 
   6   2   6       54.94       49.30     11.15 o 
  -7   3   6       97.23       97.13     11.91 o 
  -6   3   6       22.37       19.40      5.96 o 
  -5   3   6      192.12      182.43     15.60 o 
  -4   3   6      313.41      302.65     15.23 o 
  -3   3   6        2.80       12.35      4.51 o 
  -2   3   6      221.40      228.48     11.71 o 
  -1   3   6       73.38       86.64      5.71 o 
   0   3   6      638.49      636.49     14.64 o 
   1   3   6      299.02      272.01     20.72 o 
   2   3   6        8.24       10.82      5.79 o 
   3   3   6        0.08        4.48      5.25 o 
   4   3   6       16.60        0.23      5.27 o 
   5   3   6       17.28       20.75     11.30 o 
   6   3   6      260.14      222.98     32.77 o 
  -7   4   6       35.39       18.77      6.20 o 
  -6   4   6       93.97       88.63      9.98 o 
  -5   4   6       36.10       45.60      7.73 o 
  -4   4   6        4.92        6.78      4.48 o 
  -3   4   6        2.33        1.17      3.74 o 
  -2   4   6       18.85       21.66      5.33 o 
  -1   4   6       14.25       11.96      3.22 o 
   0   4   6      157.61      162.96      7.71 o 
   1   4   6      256.91      266.00     14.44 o 
   2   4   6        8.41       13.89      6.11 o 
   3   4   6        3.54        5.65      5.86 o 
   4   4   6       56.25       46.36      9.84 o 
   5   4   6       42.59       35.34      9.31 o 
   6   4   6       41.11       56.88     11.72 o 
  -7   5   6        2.23        0.99      4.99 o 
  -6   5   6        8.12       17.70     10.74 o 
  -5   5   6      232.90      244.82     14.76 o 
  -4   5   6       68.87       61.97      7.92 o 
  -3   5   6       50.36       54.72      9.30 o 
  -2   5   6      942.06      982.12     21.04 o 
  -1   5   6      283.06      256.87     11.75 o 
   0   5   6      288.11      269.97      9.80 o 
   1   5   6      283.30      288.25     11.91 o 
   2   5   6       16.69       15.13     10.92 o 
   3   5   6       30.22       44.56      9.06 o 
   4   5   6       20.50       17.27      7.18 o 
   5   5   6       71.53       46.60      9.76 o 
   6   5   6        9.18        0.75      6.39 o 
  -7   6   6        7.07       11.65      5.79 o 
  -6   6   6       14.16       11.70      5.49 o 
  -5   6   6       39.62       47.13      7.76 o 
  -4   6   6       11.33       15.09      5.11 o 
  -3   6   6       13.53       12.08      4.65 o 
  -2   6   6        2.39        5.18      3.20 o 
  -1   6   6        5.74       10.58      3.42 o 
   0   6   6      190.54      184.47      9.85 o 
   1   6   6        7.30        8.54      3.96 o 
   2   6   6      291.62      364.21     19.93 o 
   3   6   6        2.80       27.02      7.71 o 
   4   6   6       10.45       17.83      7.06 o 
   5   6   6      114.23      159.33     16.19 o 
   6   6   6       21.75       42.41     10.38 o 
  -7   7   6      195.34      180.86     14.16 o 
  -6   7   6      427.88      438.29     22.16 o 
  -5   7   6      575.81      568.19     22.52 o 
  -4   7   6      378.81      368.91     16.90 o 
  -3   7   6      323.90      308.79     14.83 o 
  -2   7   6      625.70      650.66     16.34 o 
  -1   7   6     1268.36     1282.94     24.99 o 
   0   7   6      353.55      349.49     13.26 o 
   1   7   6        9.92       17.42      4.38 o 
   2   7   6      637.97      664.22     27.64 o 
   3   7   6       98.08      111.21     13.04 o 
   4   7   6      201.08      250.96     87.39 o 
   5   7   6      251.96      275.65     20.24 o 
   6   7   6      129.28      139.67     16.24 o 
  -7   8   6        1.87        6.82      5.46 o 
  -6   8   6       14.15        2.93      6.02 o 
  -5   8   6       54.10       47.55      8.12 o 
  -4   8   6      165.71      172.34     14.16 o 
  -3   8   6        0.02        1.74      3.67 o 
  -2   8   6       50.15       45.90      5.10 o 
  -1   8   6        0.85       10.55      3.27 o 
   0   8   6       40.66       27.97      4.95 o 
   1   8   6        2.35        7.03      4.54 o 
   2   8   6      193.51      224.71     23.35 o 
   3   8   6       68.57       88.85     11.68 o 
   4   8   6        8.93       12.15      6.33 o 
   5   8   6        0.27        7.14      6.52 o 
   6   8   6        4.61        8.29      6.93 o 
  -7   9   6       20.40       16.70      6.63 o 
  -6   9   6       97.22       90.11     10.54 o 
  -5   9   6       97.82       96.82     13.94 o 
  -4   9   6      120.32      109.13     10.06 o 
  -3   9   6       22.51       18.89      5.16 o 
  -2   9   6       42.47       46.96      5.31 o 
  -1   9   6      228.27      223.59      9.17 o 
   0   9   6      266.92      261.89     22.66 o 
   1   9   6      341.62      322.42     24.68 o 
   2   9   6        7.69       -0.75      4.79 o 
   3   9   6       58.43       73.38     10.83 o 
   4   9   6       62.11       96.24     16.95 o 
   5   9   6       60.18       73.77     12.22 o 
   6   9   6        6.12       16.53      8.29 o 
  -7  10   6       23.38       31.24      7.52 o 
  -6  10   6       42.35       31.13      7.12 o 
  -5  10   6       55.23       45.32      7.88 o 
  -4  10   6       43.16       48.07      7.67 o 
  -3  10   6        0.47        5.51      4.30 o 
  -2  10   6      302.53      290.41     13.70 o 
  -1  10   6      516.11      503.84     13.93 o 
   0  10   6      474.24      493.30     19.22 o 
   1  10   6      501.76      480.59     19.23 o 
   2  10   6        7.19       13.56      6.39 o 
   3  10   6       13.94        3.31     11.68 o 
   4  10   6        1.26       -5.04      5.04 o 
   5  10   6      290.15      300.79     21.04 o 
   6  10   6      182.60      189.85     17.84 o 
  -7  11   6      230.69      239.48     16.30 o 
  -6  11   6       40.10       51.15      8.96 o 
  -5  11   6       21.96       31.61      7.09 o 
  -4  11   6       74.28       78.91      8.98 o 
  -3  11   6      889.88      795.99     46.81 o 
  -2  11   6      407.79      423.59     14.99 o 
  -1  11   6      498.67      482.23     15.24 o 
   0  11   6      677.43      684.17     23.34 o 
   1  11   6      348.40      346.75     16.63 o 
   2  11   6      344.22      356.86     20.05 o 
   3  11   6       64.37       89.92     23.73 o 
   4  11   6       74.63       75.66     11.91 o 
   5  11   6      151.96      168.65     21.85 o 
   6  11   6      107.35      127.13     15.42 o 
  -6  12   6       76.14      109.22     11.36 o 
  -5  12   6       38.89       47.03      7.60 o 
  -4  12   6        0.36        4.25      4.04 o 
  -3  12   6      295.64      302.54     15.13 o 
  -2  12   6       33.47       29.56      5.26 o 
  -1  12   6        0.99        7.93      4.88 o 
   0  12   6      427.56      391.57     23.17 o 
   1  12   6       92.58      120.07     19.78 o 
   2  12   6        6.89       13.95      5.97 o 
   3  12   6        0.01        0.97      5.57 o 
   4  12   6        7.80        9.13      6.33 o 
   5  12   6       40.16       23.35      8.52 o 
   6  12   6        5.03       16.70      8.24 o 
  -6  13   6      168.61      186.64     14.23 o 
  -5  13   6      260.39      273.73     15.77 o 
  -4  13   6      122.49      142.57     14.34 o 
  -3  13   6       10.60       11.74      5.06 o 
  -2  13   6      615.44      619.22     21.65 o 
  -1  13   6      886.88      880.02     26.26 o 
   0  13   6        2.21       26.44      8.68 o 
   1  13   6      104.49      131.75     17.70 o 
   2  13   6      140.05      180.22     14.80 o 
   3  13   6       37.97       35.73      8.68 o 
   4  13   6      542.90      556.56     27.15 o 
   5  13   6      234.63      243.57     19.39 o 
   6  13   6        0.03       -1.51      9.79 o 
  -6  14   6       56.27       74.78      9.83 o 
  -5  14   6       39.16       48.12      8.18 o 
  -4  14   6        3.13        5.60      4.38 o 
  -3  14   6        6.29        8.01      4.20 o 
  -2  14   6        0.61        3.88      4.13 o 
  -1  14   6       52.65       47.86      9.50 o 
   0  14   6       81.21       89.09     12.66 o 
   1  14   6       60.55       61.90     19.21 o 
   2  14   6       76.07      113.53     15.44 o 
   3  14   6        6.31        8.29      9.04 o 
   4  14   6       39.00       34.40      9.31 o 
   5  14   6      123.05      130.51     31.26 o 
  -6  15   6      340.05      351.52     26.74 o 
  -5  15   6      174.88      199.08     14.08 o 
  -4  15   6      120.81      109.75     10.27 o 
  -3  15   6       28.34       28.91      9.48 o 
  -2  15   6       83.30       95.35     12.53 o 
  -1  15   6       72.73       78.95      8.38 o 
   0  15   6       45.12       53.04     10.68 o 
   1  15   6       25.99        9.96      7.06 o 
   2  15   6       26.67       15.22      7.52 o 
   3  15   6       36.69       67.80     16.57 o 
   4  15   6       95.24      102.46     19.59 o 
   5  15   6      128.27       97.18     20.34 o 
  -6  16   6        9.08       10.07      6.68 o 
  -5  16   6       76.62       74.40      9.59 o 
  -4  16   6       81.25       86.82      9.66 o 
  -3  16   6       35.64       40.24     19.96 o 
  -2  16   6       12.42       11.64      5.21 o 
  -1  16   6      257.86      245.26     19.59 o 
   0  16   6        5.74       -2.65      5.97 o 
   1  16   6        5.49        6.09      6.64 o 
   2  16   6      301.55      319.89     30.51 o 
   3  16   6       68.13       74.58     16.57 o 
   4  16   6      213.44      282.51     30.13 o 
   5  16   6        4.20        3.01      9.79 o 
  -6  17   6      379.73      397.33     20.01 o 
  -5  17   6      375.14      353.39     18.47 o 
  -4  17   6      154.67      178.04     14.80 o 
  -3  17   6      108.73      105.53     18.46 o 
  -2  17   6       36.38       25.71      6.25 o 
  -1  17   6      505.85      519.22     28.05 o 
   0  17   6      178.17      200.99     17.91 o 
   1  17   6        4.82       15.48      7.60 o 
   2  17   6       97.09       98.60     14.11 o 
   3  17   6       50.15       30.13     12.05 o 
   4  17   6      333.46      284.77     30.13 o 
   5  17   6       14.34       50.48     15.82 o 
  -6  18   6        9.43        7.43      5.49 o 
  -5  18   6       90.82      103.28     10.90 o 
  -4  18   6       10.86        5.71      5.00 o 
  -3  18   6      111.87      135.50     15.44 o 
  -2  18   6      277.04      232.96     19.22 o 
  -1  18   6      533.09      563.49     29.51 o 
   0  18   6      313.29      284.63     22.22 o 
   1  18   6       20.53        9.21      7.06 o 
   2  18   6       28.31       46.33     11.15 o 
   3  18   6        2.10        1.51      8.29 o 
   4  18   6       39.45       43.70     15.07 o 
   5  18   6       49.39       82.12     19.59 o 
  -5  19   6       75.66       81.00     10.25 o 
  -4  19   6       12.24        9.34      5.70 o 
  -3  19   6      171.81      146.45     15.82 o 
  -2  19   6      186.63      152.57     11.72 o 
  -1  19   6        3.23        4.55      7.07 o 
   0  19   6      392.45      461.72     27.50 o 
   1  19   6      525.09      518.92     28.20 o 
   2  19   6       80.63       78.79     16.95 o 
   3  19   6       66.10       69.31     17.33 o 
   4  19   6       12.89       16.57     12.05 o 
   5  19   6      160.92      229.02     29.38 o 
  -5  20   6        0.07       -3.88      4.32 o 
  -4  20   6        0.02        2.55      5.63 o 
  -3  20   6      106.01      120.45     13.25 o 
  -2  20   6       51.18       56.98      7.89 o 
  -1  20   6      223.84      226.45     19.55 o 
   0  20   6      148.21      184.41     30.89 o 
   1  20   6        8.87        3.10      6.68 o 
   2  20   6        0.13       -2.20      6.13 o 
   3  20   6        0.21        9.04     10.55 o 
   4  20   6        0.01       -4.52      9.04 o 
  -5  21   6       70.50       71.34     11.49 o 
  -4  21   6        3.51        7.42      9.04 o 
  -3  21   6        0.60        8.40      6.39 o 
  -2  21   6      127.52       99.74     10.18 o 
  -1  21   6      149.09      104.34     14.77 o 
   0  21   6        3.04       11.91      8.29 o 
   1  21   6       23.41        8.89      7.52 o 
   2  21   6        0.36        2.51      7.06 o 
   3  21   6       29.38       44.45     14.31 o 
   4  21   6      161.41      136.36     23.35 o 
  -5  22   6       18.83       19.00      8.03 o 
  -4  22   6       48.19       49.08     12.05 o 
  -3  22   6      282.79      282.96     38.80 o 
  -2  22   6        1.90        1.59      5.11 o 
  -1  22   6       86.53       71.16     12.96 o 
   0  22   6        0.10        5.37      7.78 o 
   1  22   6       21.99       14.52      8.68 o 
   2  22   6        8.00        9.23      8.33 o 
   3  22   6       23.29        6.78     10.55 o 
   4  22   6       14.68       -3.01      9.04 o 
  -4  23   6       97.42      107.60     14.34 o 
  -3  23   6       12.94       11.65      8.29 o 
  -2  23   6       31.91       24.75      8.33 o 
  -1  23   6        0.41       -1.24      6.64 o 
   0  23   6        8.09        7.09      7.60 o 
   1  23   6       40.41       61.21     13.56 o 
   2  23   6       18.46        9.37     15.82 o 
   3  23   6       10.96       16.57     11.30 o 
  -4  24   6      176.47      203.13     18.59 o 
  -3  24   6        5.75        9.85      9.04 o 
  -2  24   6       19.67       21.55      7.91 o 
  -1  24   6       38.85       46.20     15.07 o 
   0  24   6       35.40       50.21     12.26 o 
   1  24   6        0.98       -1.78     10.17 o 
   2  24   6        8.51       18.33      9.01 o 
   3  24   6        8.50       17.33     12.05 o 
  -4  25   6      511.27      505.57     84.38 o 
  -3  25   6      353.85      356.98     24.48 o 
  -2  25   6      100.23      168.75     32.39 o 
  -1  25   6      332.13      391.88     42.94 o 
   0  25   6      113.73      115.79     15.88 o 
   1  25   6      168.68      206.01     19.72 o 
   2  25   6      175.79      168.94     24.11 o 
   3  25   6      632.57      672.00     46.71 o 
  -3  26   6      113.59      103.05     14.01 o 
  -2  26   6        6.92       -6.78     12.81 o 
  -1  26   6        0.04       -1.65      8.33 o 
   0  26   6        0.01        6.18      7.78 o 
   1  26   6        1.11        5.90      7.78 o 
   2  26   6        3.42       -4.38      6.83 o 
  -3  27   6       40.63       29.60      9.79 o 
  -2  27   6       45.08       58.76     22.60 o 
  -1  27   6      157.88      159.81     38.04 o 
   0  27   6       74.22       83.49     24.48 o 
   1  27   6       59.76       65.73     13.92 o 
   2  27   6       29.85       20.42      9.75 o 
  -2  28   6       77.12       64.04     24.11 o 
  -1  28   6       19.55       38.27     13.94 o 
   0  28   6       14.12       10.19      9.75 o 
   1  28   6       25.01       44.79     18.08 o 
  -1  29   6        2.70       -6.78     11.30 o 
   0  29   6        1.70       11.26      9.01 o 
  -5   1   7        0.56        0.38      5.33 o 
  -4   1   7       65.98       82.21      9.77 o 
  -3   1   7      256.99      256.71     15.03 o 
  -2   1   7      768.85      754.35     17.95 o 
  -1   1   7      114.01      119.20      7.30 o 
   0   1   7        9.60        6.64      5.79 o 
   1   1   7       36.98       27.78      8.24 o 
   2   1   7       25.30       12.87      6.86 o 
   3   1   7        0.23        0.00      6.11 o 
   4   1   7      471.64      514.21     35.41 o 
  -5   2   7       62.74       46.44      8.44 o 
  -4   2   7        1.01        6.12      5.19 o 
  -3   2   7       37.37       46.68      7.63 o 
  -2   2   7     1310.96     1348.48     27.62 o 
  -1   2   7      290.74      296.33     11.32 o 
   0   2   7       32.66       16.57      6.93 o 
   1   2   7      224.71      231.76     17.84 o 
   2   2   7       94.56      131.42     14.64 o 
   3   2   7      183.43      260.55     19.97 o 
   4   2   7      139.58      204.96     47.84 o 
  -5   3   7       64.37       79.65      9.99 o 
  -4   3   7      132.08      118.95     11.41 o 
  -3   3   7       26.59       39.48      7.50 o 
  -2   3   7        2.96        5.55      5.77 o 
  -1   3   7      150.58      160.91     10.15 o 
   0   3   7        0.33        2.44      5.57 o 
   1   3   7       67.61       36.94      9.31 o 
   2   3   7        0.38       12.33      7.18 o 
   3   3   7        7.50        8.66      6.93 o 
   4   3   7        9.63       -5.17      5.65 o 
  -5   4   7      193.92      238.22     22.77 o 
  -4   4   7      303.93      354.52     17.74 o 
  -3   4   7      167.22      210.32     13.86 o 
  -2   4   7      146.22      124.36      8.06 o 
  -1   4   7       31.41       44.44      6.28 o 
   0   4   7       54.92       73.18     11.15 o 
   1   4   7       73.48      101.82     23.73 o 
   2   4   7      443.19      524.37     26.36 o 
   3   4   7       43.88      100.45     13.56 o 
   4   4   7       34.81       43.06     13.56 o 
  -5   5   7      106.18      101.44     11.00 o 
  -4   5   7       72.12       61.97      9.10 o 
  -3   5   7       99.58      105.26     10.22 o 
  -2   5   7       13.97       11.57      4.27 o 
  -1   5   7      173.10      186.81     11.06 o 
   0   5   7        3.53        4.41      5.57 o 
   1   5   7       36.71       37.32     12.05 o 
   2   5   7        1.12        3.30      5.57 o 
   3   5   7        9.76        9.62      7.16 o 
   4   5   7       15.74       21.76     15.44 o 
  -5   6   7       79.04       72.59      9.88 o 
  -4   6   7      105.79      118.03     11.24 o 
  -3   6   7      142.44      159.92     12.16 o 
  -2   6   7        2.54       -3.37      3.37 o 
  -1   6   7      201.33      218.53     11.76 o 
   0   6   7       24.74       22.27      7.18 o 
   1   6   7       10.76        8.39      6.40 o 
   2   6   7      103.21      153.10     21.85 o 
   3   6   7        6.15       14.83      8.66 o 
   4   6   7        6.54       16.57      7.99 o 
  -5   7   7       15.06       17.52      6.70 o 
  -4   7   7       46.71       57.19      8.54 o 
  -3   7   7      545.67      545.11     30.64 o 
  -2   7   7      455.80      445.99     14.29 o 
  -1   7   7        0.88       -3.56      3.80 o 
   0   7   7        8.92       26.46      6.91 o 
   1   7   7        3.52        3.59      5.57 o 
   2   7   7       15.29       21.93     10.17 o 
   3   7   7       48.06       68.56     11.98 o 
   4   7   7       97.53      131.76     15.95 o 
  -5   8   7      168.21      173.16     13.97 o 
  -4   8   7      246.31      227.23     14.91 o 
  -3   8   7       14.99        8.83      9.64 o 
  -2   8   7       24.36       31.35      6.00 o 
  -1   8   7       18.82       28.39      5.95 o 
   0   8   7      280.31      354.99     17.01 o 
   1   8   7       24.31       41.27      9.54 o 
   2   8   7       50.64       80.61     12.22 o 
   3   8   7      349.77      462.70     25.80 o 
   4   8   7       92.01      169.82     17.56 o 
  -5   9   7      438.63      428.87     26.76 o 
  -4   9   7       94.11      115.28     11.17 o 
  -3   9   7      166.42      156.19     13.79 o 
  -2   9   7      755.74      673.24     24.79 o 
  -1   9   7       80.29       90.29     15.07 o 
   0   9   7      368.98      396.43     18.53 o 
   1   9   7       51.65       49.26      9.59 o 
   2   9   7        0.01        3.83      6.11 o 
   3   9   7       56.91       45.86     10.61 o 
   4   9   7      153.93      157.25     17.31 o 
  -5  10   7       22.72       28.64      7.28 o 
  -4  10   7      305.37      343.24     17.59 o 
  -3  10   7      117.95      140.55     11.71 o 
  -2  10   7       40.62       31.60      5.89 o 
  -1  10   7       98.33      137.07     11.94 o 
   0  10   7      119.84      172.32     16.03 o 
   1  10   7      237.61      256.14     27.12 o 
   2  10   7      104.16      126.56     14.12 o 
   3  10   7        9.11       35.80     12.81 o 
   4  10   7       18.12       16.60     23.35 o 
  -5  11   7       40.33       36.71      8.41 o 
  -4  11   7      150.90      146.64     12.56 o 
  -3  11   7       73.90       71.25      9.08 o 
  -2  11   7       27.26       26.44      5.96 o 
  -1  11   7      119.88      100.96     10.69 o 
   0  11   7       26.80       39.17      7.61 o 
   1  11   7      101.59       78.35     17.33 o 
   2  11   7       11.68        3.77      9.04 o 
   3  11   7        3.03        0.00      9.04 o 
   4  11   7        7.05        8.18      7.71 o 
  -4  12   7        6.28       12.47      5.87 o 
  -3  12   7      104.68      100.52     22.80 o 
  -2  12   7        0.84       -2.13      4.00 o 
  -1  12   7      175.85      200.86     16.80 o 
   0  12   7       69.45       70.16      9.39 o 
   1  12   7        0.09       -1.51      7.53 o 
   2  12   7       74.30       52.74     16.57 o 
   3  12   7        4.12        9.04     10.55 o 
  -4  13   7       13.01       12.40      8.96 o 
  -3  13   7      121.92      113.85     14.89 o 
  -2  13   7       54.70       65.27     23.91 o 
  -1  13   7       87.78      106.19     11.06 o 
   0  13   7       18.23       23.32      6.94 o 
   1  13   7       24.84       55.00     15.07 o 
   2  13   7        0.29        3.77      8.29 o 
   3  13   7        4.35       -2.26      9.04 o 
  -4  14   7        0.21        0.79      4.96 o 
  -3  14   7       18.46       11.67      5.73 o 
  -2  14   7        4.89        0.50      5.21 o 
  -1  14   7      182.30      161.18     13.13 o 
   0  14   7       18.29       20.09      9.41 o 
   1  14   7       72.78       89.65     18.83 o 
   2  14   7      105.91      152.18     23.35 o 
   3  14   7       70.15       43.70     15.82 o 
  -4  15   7        0.14       -2.52      4.75 o 
  -3  15   7      206.24      216.92     14.49 o 
  -2  15   7       61.36       58.62      9.71 o 
  -1  15   7        0.18       -1.73      5.20 o 
   0  15   7       25.29       34.57     10.72 o 
   1  15   7       31.22       34.65     13.56 o 
   2  15   7      286.95      314.15     32.39 o 
   3  15   7       14.56       13.56     11.30 o 
  -4  16   7      275.79      268.44     23.03 o 
  -3  16   7       43.22       75.35      9.57 o 
  -2  16   7      169.85      189.99     14.89 o 
  -1  16   7      101.33      134.89     23.73 o 
   0  16   7      197.35      232.78     20.81 o 
   1  16   7      174.82      207.17     26.37 o 
   2  16   7      129.24      177.04     25.61 o 
   3  16   7      198.21      259.91     30.89 o 
  -3  17   7      231.77      250.82     17.95 o 
  -2  17   7      171.38      170.79     18.77 o 
  -1  17   7      157.05      139.29     17.33 o 
   0  17   7       70.10       55.46     12.65 o 
   1  17   7       17.43        8.29      9.04 o 
   2  17   7        7.34        6.03      9.04 o 
  -3  18   7       70.90       83.07     10.35 o 
  -2  18   7        5.05        2.89     12.43 o 
  -1  18   7        1.63       10.55      9.04 o 
   0  18   7       43.82       43.86     11.56 o 
   1  18   7      167.63      182.18     19.37 o 
   2  18   7       10.70        3.01      9.79 o 
  -3  19   7      114.06      133.28     13.39 o 
  -2  19   7        0.19       -0.04      9.01 o 
  -1  19   7       32.74       29.35     11.15 o 
   0  19   7        2.48        5.86      7.64 o 
   1  19   7        8.32       11.21      8.64 o 
   2  19   7       59.07      105.47     21.09 o 
  -2  20   7      233.27      225.86     21.86 o 
  -1  20   7       49.95       78.59     14.35 o 
   0  20   7      110.78      119.53     17.14 o 
   1  20   7        2.67        7.78      9.20 o 
  -1  21   7       39.49       36.98     11.84 o 
   0  21   7        3.74       22.04     10.59 o 
  -1   0   8      248.90      284.02     27.87 o 
   0   0   8       19.46       36.16     14.31 o 
  -1   1   8        0.15        1.05      6.64 o 
   0   1   8        2.35       11.64      7.16 o 
  -1   2   8       56.51       79.56     15.82 o 
   0   2   8       22.91       27.37      8.78 o 
  -1   3   8        0.45        1.34      7.18 o 
   0   3   8        9.36       17.28      8.24 o 
  -1   4   8        8.11       -0.03      7.40 o 
   0   4   8        1.65       -1.38      7.53 o 
                                                 
